# Supplementary material for: The home field advantage of modern plant breeding
Source: PLoS One. 2019 Dec 26;14(12):e0227079. doi: 10.1371/journal.pone.0227079 (PMC6932805; doi:10.1371/journal.pone.0227079)
Supplement: S1 File — (CSV) [file pone.0227079.s004.csv]

YEAR	COMPANY	HYBRID	DWIGHT	GOODFIELD	URBANA	WOODSTOCK	MT_MORRIS	DEKALB	ERIE	FENTON	ROCK.FALLS	ST_PETER	BROWNSTOWN	BELLEVILLE	CARBONDALE	DIXON_SPRINGS_UPLAND	DIXON_SPRINGS_BOTTOMLAND	ELKVILLE	MONMOUTH	PERRY	NEW_BERLIN	IS_CHECK
1999	ADLER	4250	124	190	206	NA	NA	NA	NA	NA	NA	NA	NA	NA	NA	NA	NA	NA	NA	NA	NA	FALSE
1999	ADLER	5250	NA	NA	NA	NA	NA	NA	NA	NA	NA	NA	132	NA	111	110	193	NA	NA	NA	NA	FALSE
1999	ADLER	4200	NA	NA	NA	NA	NA	NA	NA	NA	NA	NA	NA	NA	NA	NA	NA	NA	204	73	153	FALSE
1999	AGRIGOLD	A 6390	NA	NA	NA	155	NA	201	NA	NA	217	NA	NA	NA	NA	NA	NA	NA	NA	NA	NA	FALSE
1999	AGRIGOLD	A 6459 BT	NA	NA	NA	146	NA	201	NA	NA	183	NA	NA	NA	NA	NA	NA	NA	NA	NA	NA	FALSE
1999	AGRIGOLD	A 6469 BT	NA	NA	NA	159	NA	187	NA	NA	207	NA	NA	NA	NA	NA	NA	NA	NA	NA	NA	FALSE
1999	AGRIGOLD	A 6569 BT	NA	NA	NA	NA	NA	NA	NA	NA	NA	NA	79	NA	95	111	224	NA	NA	NA	NA	FALSE
1999	AGRIGOLD	A 6725	NA	NA	NA	NA	NA	NA	NA	NA	NA	NA	139	NA	104	114	218	NA	NA	NA	NA	FALSE
1999	AGRIGOLD	XA 3809	NA	NA	NA	NA	NA	NA	NA	NA	NA	NA	130	NA	98	125	196	NA	NA	NA	NA	FALSE
1999	AGRIPRO	AP 9559 BT	133	204	216	NA	NA	NA	NA	NA	NA	NA	NA	NA	NA	NA	NA	NA	207	215	150	FALSE
1999	AGRIPRO	AP 9565	159	203	229	NA	NA	NA	NA	NA	NA	NA	NA	NA	NA	NA	NA	NA	202	218	154	FALSE
1999	AGRIPRO	AP 9355 BT	NA	NA	NA	127	NA	184	NA	NA	198	NA	NA	NA	NA	NA	NA	NA	NA	NA	NA	FALSE
1999	AGRIPRO	AP 9466	NA	NA	NA	162	NA	215	NA	NA	201	NA	NA	NA	NA	NA	NA	NA	NA	NA	NA	FALSE
1999	AGRIPRO	AP 9689 BT	NA	NA	NA	NA	NA	NA	NA	NA	NA	NA	129	NA	111	130	211	NA	NA	NA	NA	FALSE
1999	AGRIPRO	AP 9696	NA	NA	NA	NA	NA	NA	NA	NA	NA	NA	123	NA	109	131	199	NA	NA	NA	NA	FALSE
1999	AGVENTURE	AV 825	143	189	233	NA	NA	NA	NA	NA	NA	NA	NA	NA	NA	NA	NA	NA	NA	NA	NA	FALSE
1999	AGVENTURE	AV 864	NA	NA	NA	NA	NA	NA	NA	NA	NA	NA	130	NA	108	143	191	NA	NA	NA	NA	FALSE
1999	BECK'S	5305	150	197	208	NA	NA	NA	NA	NA	NA	NA	NA	NA	NA	NA	NA	NA	NA	NA	NA	FALSE
1999	BECK'S	5349	134	205	219	NA	NA	NA	NA	NA	NA	NA	NA	NA	NA	NA	NA	NA	NA	NA	NA	FALSE
1999	BECK'S	5360	151	173	207	NA	NA	NA	NA	NA	NA	NA	NA	NA	NA	NA	NA	NA	NA	NA	NA	FALSE
1999	BECK'S	5405	144	195	205	NA	NA	NA	NA	NA	NA	NA	NA	NA	NA	NA	NA	NA	NA	NA	NA	FALSE
1999	BECK'S	X 5505 BT	145	199	234	NA	NA	NA	NA	NA	NA	NA	NA	NA	NA	NA	NA	NA	NA	NA	NA	FALSE
1999	BECK'S	5283 BT	NA	NA	NA	170	NA	220	NA	NA	196	NA	NA	NA	NA	NA	NA	NA	NA	NA	NA	FALSE
1999	BECK'S	6205	NA	NA	NA	NA	NA	NA	NA	NA	NA	NA	118	NA	99	119	212	NA	NA	NA	NA	FALSE
1999	BECK'S	6580	NA	NA	NA	NA	NA	NA	NA	NA	NA	NA	139	NA	113	111	200	NA	NA	NA	NA	FALSE
1999	BECK'S	8280	NA	NA	NA	NA	NA	NA	NA	NA	NA	NA	133	NA	108	115	218	NA	NA	NA	NA	FALSE
1999	BIO GENE	BG 307	135	205	192	NA	NA	NA	NA	NA	NA	NA	NA	NA	NA	NA	NA	NA	NA	NA	NA	FALSE
1999	BIO GENE	BG 309	144	204	216	NA	NA	NA	NA	NA	NA	NA	NA	NA	NA	NA	NA	NA	NA	NA	NA	FALSE
1999	BIO GENE	BG 312	132	204	202	NA	NA	NA	NA	NA	NA	NA	NA	NA	NA	NA	NA	NA	NA	NA	NA	FALSE
1999	BIO GENE	BG 316	136	208	219	NA	NA	NA	NA	NA	NA	NA	NA	NA	NA	NA	NA	NA	NA	NA	NA	FALSE
1999	BIO GENE	BG 407	NA	NA	NA	NA	NA	NA	NA	NA	NA	NA	132	NA	108	102	196	NA	NA	NA	NA	FALSE
1999	BIO GENE	BG 408	NA	NA	NA	NA	NA	NA	NA	NA	NA	NA	129	NA	122	126	195	NA	NA	NA	NA	FALSE
1999	BIO GENE	BG 417	NA	NA	NA	NA	NA	NA	NA	NA	NA	NA	90	NA	116	105	215	NA	NA	NA	NA	FALSE
1999	BIO GENE	BG 422	NA	NA	NA	NA	NA	NA	NA	NA	NA	NA	125	NA	108	109	201	NA	NA	NA	NA	FALSE
1999	BURRUS	436	134	183	205	151	NA	211	NA	NA	196	NA	NA	NA	NA	NA	NA	NA	NA	NA	NA	FALSE
1999	BURRUS	442	151	210	219	NA	NA	NA	NA	NA	NA	NA	126	NA	110	138	205	NA	194	210	162	FALSE
1999	BURRUS	678 BT	146	210	200	NA	NA	NA	NA	NA	NA	NA	118	NA	95	130	216	NA	200	200	157	FALSE
1999	BURRUS	BX 65	152	197	222	156	NA	203	NA	NA	189	NA	NA	NA	NA	NA	NA	NA	207	217	171	FALSE
1999	BURRUS	214	NA	NA	NA	154	NA	196	NA	NA	198	NA	NA	NA	NA	NA	NA	NA	NA	NA	NA	FALSE
1999	BURRUS	333 BT	NA	NA	NA	153	NA	200	NA	NA	203	NA	NA	NA	NA	NA	NA	NA	NA	NA	NA	FALSE
1999	BURRUS	774 BT	NA	NA	NA	NA	NA	NA	NA	NA	NA	NA	122	NA	102	132	206	NA	NA	NA	NA	FALSE
1999	BURRUS	789	NA	NA	NA	NA	NA	NA	NA	NA	NA	NA	136	NA	102	127	196	NA	NA	NA	NA	FALSE
1999	BURRUS	BX 86	NA	NA	NA	NA	NA	NA	NA	NA	NA	NA	117	NA	113	117	222	NA	NA	NA	NA	FALSE
1999	BURRUS	720	NA	NA	NA	NA	NA	NA	NA	NA	NA	NA	NA	NA	NA	NA	NA	NA	193	205	171	FALSE
1999	CALLAHAN	C 7761	134	186	220	167	NA	205	NA	NA	192	NA	NA	NA	NA	NA	NA	NA	NA	NA	NA	FALSE
1999	CALLAHAN	C 7761 BT	147	208	215	154	NA	213	NA	NA	206	NA	NA	NA	NA	NA	NA	NA	197	211	155	FALSE
1999	CALLAHAN	C 7946	139	195	212	147	NA	199	NA	NA	208	NA	NA	NA	NA	NA	NA	NA	NA	NA	NA	FALSE
1999	CALLAHAN	C 7953 X	150	199	205	156	NA	208	NA	NA	203	NA	NA	NA	NA	NA	NA	NA	NA	NA	NA	FALSE
1999	CALLAHAN	C 7630 BT	NA	NA	NA	NA	NA	NA	NA	NA	NA	NA	117	NA	116	133	195	NA	193	210	150	FALSE
1999	CALLAHAN	C 7644 IMI	NA	NA	NA	NA	NA	NA	NA	NA	NA	NA	112	NA	111	135	188	NA	NA	NA	NA	FALSE
1999	CALLAHAN	C 7655	NA	NA	NA	NA	NA	NA	NA	NA	NA	NA	121	NA	106	106	213	NA	NA	NA	NA	FALSE
1999	CALLAHAN	EX 6510	NA	NA	NA	NA	NA	NA	NA	NA	NA	NA	115	NA	103	118	211	NA	207	189	155	FALSE
1999	CALLAHAN	EX 6320	NA	NA	NA	NA	NA	NA	NA	NA	NA	NA	NA	NA	NA	NA	NA	NA	186	185	164	FALSE
1999	CARGILL	6431 IMI	128	198	219	159	NA	204	NA	NA	197	NA	108	NA	100	118	205	NA	202	196	163	TRUE
1999	CARGILL	6521 BT	131	177	228	148	NA	198	NA	NA	201	NA	NA	NA	NA	NA	NA	NA	223	189	168	FALSE
1999	CARGILL	6888	143	200	225	NA	NA	NA	NA	NA	NA	NA	91	NA	101	135	212	NA	198	216	166	FALSE
1999	CARGILL	7821 BT	142	205	220	NA	NA	NA	NA	NA	NA	NA	119	NA	129	118	219	NA	207	150	158	FALSE
1999	CARGILL	4521 BT	NA	NA	NA	147	NA	198	NA	NA	196	NA	NA	NA	NA	NA	NA	NA	NA	NA	NA	FALSE
1999	CARGILL	5212	NA	NA	NA	152	NA	198	NA	NA	217	NA	NA	NA	NA	NA	NA	NA	NA	NA	NA	FALSE
1999	CARGILL	8412	NA	NA	NA	NA	NA	NA	NA	NA	NA	NA	127	NA	118	111	210	NA	NA	NA	NA	FALSE
1999	CORN BELT	C 59B8	156	188	197	NA	NA	NA	NA	NA	NA	NA	NA	NA	NA	NA	NA	NA	NA	NA	NA	FALSE
1999	CORN BELT	C 608	154	194	227	NA	NA	NA	NA	NA	NA	NA	NA	NA	NA	NA	NA	NA	NA	NA	NA	FALSE
1999	CORNELIUS	C 507	NA	NA	NA	162	NA	210	NA	NA	207	NA	NA	NA	NA	NA	NA	NA	NA	NA	NA	FALSE
1999	CORNELIUS	C 548	NA	NA	NA	167	NA	199	NA	NA	209	NA	NA	NA	NA	NA	NA	NA	NA	NA	NA	FALSE
1999	CORNELIUS	C 590 YG	NA	NA	NA	170	NA	200	NA	NA	191	NA	NA	NA	NA	NA	NA	NA	NA	NA	NA	FALSE
1999	CORNELIUS	C 600 RR	NA	NA	NA	164	NA	199	NA	NA	205	NA	NA	NA	NA	NA	NA	NA	NA	NA	NA	FALSE
1999	CORNELIUS	C 638 YG	NA	NA	NA	152	NA	194	NA	NA	194	NA	NA	NA	NA	NA	NA	NA	NA	NA	NA	FALSE
1999	CORNELIUS	C 643	NA	NA	NA	163	NA	205	NA	NA	209	NA	NA	NA	NA	NA	NA	NA	NA	NA	NA	FALSE
1999	CORNELIUS	C 685	NA	NA	NA	165	NA	203	NA	NA	203	NA	NA	NA	NA	NA	NA	NA	NA	NA	NA	FALSE
1999	CORNELIUS	C 724	NA	NA	NA	154	NA	192	NA	NA	194	NA	NA	NA	NA	NA	NA	NA	NA	NA	NA	FALSE
1999	CROW'S	395	116	203	197	151	NA	208	NA	NA	178	NA	NA	NA	NA	NA	NA	NA	185	204	158	FALSE
1999	CROW'S	493	149	213	204	160	NA	213	NA	NA	219	NA	125	NA	121	117	196	NA	214	158	170	TRUE
1999	CROW'S	496 BT	155	196	209	149	NA	203	NA	NA	226	NA	104	NA	119	128	215	NA	205	212	159	TRUE
1999	CROW'S	687 BT	128	220	207	NA	NA	NA	NA	NA	NA	NA	129	NA	99	121	205	NA	205	178	165	FALSE
1999	CROW'S	209 BT	NA	NA	NA	131	NA	177	NA	NA	191	NA	NA	NA	NA	NA	NA	NA	NA	NA	NA	FALSE
1999	CROW'S	363	NA	NA	NA	157	NA	196	NA	NA	197	NA	NA	NA	NA	NA	NA	NA	NA	NA	NA	FALSE
1999	CROW'S	664	NA	NA	NA	NA	NA	NA	NA	NA	NA	NA	122	NA	108	110	203	NA	NA	NA	NA	FALSE
1999	DAIRYLAND	STEALTH 1213 BT	155	205	212	NA	NA	NA	NA	NA	NA	NA	NA	NA	NA	NA	NA	NA	NA	NA	NA	FALSE
1999	DAIRYLAND	STEALTH 1410	147	204	208	167	NA	209	NA	NA	194	NA	NA	NA	NA	NA	NA	NA	206	212	168	FALSE
1999	DAIRYLAND	STEALTH 1412	154	192	222	159	NA	199	NA	NA	198	NA	NA	NA	NA	NA	NA	NA	NA	NA	NA	FALSE
1999	DAIRYLAND	STEALTH 1416	154	199	213	NA	NA	NA	NA	NA	NA	NA	NA	NA	NA	NA	NA	NA	NA	NA	NA	FALSE
1999	DAIRYLAND	STEALTH 1511	132	193	203	141	NA	199	NA	NA	201	NA	NA	NA	NA	NA	NA	NA	NA	NA	NA	FALSE
1999	DAIRYLAND	STEALTH 1515	160	205	211	NA	NA	NA	NA	NA	NA	NA	NA	NA	NA	NA	NA	NA	207	196	169	FALSE
1999	DAIRYLAND	STEALTH 1406	NA	NA	NA	160	NA	189	NA	NA	192	NA	NA	NA	NA	NA	NA	NA	NA	NA	NA	FALSE
1999	DAIRYLAND	STEALTH 1409	NA	NA	NA	161	NA	198	NA	NA	201	NA	NA	NA	NA	NA	NA	NA	NA	NA	NA	FALSE
1999	DAIRYLAND	STEALTH 1504 BT	NA	NA	NA	146	NA	189	NA	NA	199	NA	NA	NA	NA	NA	NA	NA	NA	NA	NA	FALSE
1999	DAIRYLAND	STEALTH 1507	NA	NA	NA	158	NA	215	NA	NA	186	NA	NA	NA	NA	NA	NA	NA	NA	NA	NA	FALSE
1999	DEKALB	DK 595 BTY	151	194	211	155	NA	197	NA	NA	198	NA	NA	NA	NA	NA	NA	NA	202	198	154	FALSE
1999	DEKALB	DK 611	155	201	201	NA	NA	NA	NA	NA	NA	NA	133	NA	105	117	210	NA	223	176	169	FALSE
1999	DEKALB	DK 621 BTY	148	206	209	NA	NA	NA	NA	NA	NA	NA	129	NA	112	123	199	NA	210	195	176	FALSE
1999	DEKALB	DK 626 BTY	151	210	215	NA	NA	NA	NA	NA	NA	NA	113	NA	109	129	222	NA	217	206	140	FALSE
1999	DEKALB	DK 647 BTY	155	200	203	NA	NA	NA	NA	NA	NA	NA	91	NA	119	120	219	NA	215	211	154	FALSE
1999	DEKALB	DK 537	NA	NA	NA	149	NA	196	NA	NA	210	NA	NA	NA	NA	NA	NA	NA	NA	NA	NA	FALSE
1999	DEKALB	DK 551 BTY	NA	NA	NA	163	NA	183	NA	NA	193	NA	NA	NA	NA	NA	NA	NA	NA	NA	NA	FALSE
1999	DEKALB	DK 567	NA	NA	NA	171	NA	213	NA	NA	224	NA	NA	NA	NA	NA	NA	NA	NA	NA	NA	FALSE
1999	DEKALB	DK 585	NA	NA	NA	164	NA	207	NA	NA	219	NA	NA	NA	NA	NA	NA	NA	NA	NA	NA	FALSE
1999	DEKALB	DK 589 BTY	NA	NA	NA	155	NA	194	NA	NA	196	NA	NA	NA	NA	NA	NA	NA	NA	NA	NA	FALSE
1999	DEKALB	DK 618 BTY	NA	NA	NA	NA	NA	NA	NA	NA	NA	NA	124	NA	122	140	206	NA	219	215	160	FALSE
1999	DEKALB	DK 650	NA	NA	NA	NA	NA	NA	NA	NA	NA	NA	106	NA	92	94	185	NA	NA	NA	NA	FALSE
1999	DEKALB	DK 679 BTY	NA	NA	NA	NA	NA	NA	NA	NA	NA	NA	130	NA	123	118	220	NA	220	205	159	FALSE
1999	DIENER	DB 1040	NA	NA	NA	NA	NA	NA	NA	NA	NA	NA	NA	NA	NA	NA	NA	NA	190	176	178	FALSE
1999	DIENER	DB 1050	NA	NA	NA	NA	NA	NA	NA	NA	NA	NA	NA	NA	NA	NA	NA	NA	190	217	151	FALSE
1999	DIENER	DB 1070	NA	NA	NA	NA	NA	NA	NA	NA	NA	NA	NA	NA	NA	NA	NA	NA	201	205	165	FALSE
1999	DIENER	DB 1099	NA	NA	NA	NA	NA	NA	NA	NA	NA	NA	NA	NA	NA	NA	NA	NA	210	198	140	FALSE
1999	DIENER	DB 1166	NA	NA	NA	NA	NA	NA	NA	NA	NA	NA	NA	NA	NA	NA	NA	NA	211	210	141	FALSE
1999	DIENER	DB 9910 BT	NA	NA	NA	NA	NA	NA	NA	NA	NA	NA	NA	NA	NA	NA	NA	NA	203	214	172	FALSE
1999	DIENER	DB 9915 BT	NA	NA	NA	NA	NA	NA	NA	NA	NA	NA	NA	NA	NA	NA	NA	NA	211	157	151	FALSE
1999	FREY	450	137	171	176	NA	NA	NA	NA	NA	NA	NA	NA	NA	NA	NA	NA	NA	NA	NA	NA	FALSE
1999	GARST	8342 GLS/BT/IT	156	210	220	NA	NA	NA	NA	NA	NA	NA	113	NA	115	129	199	NA	224	177	182	FALSE
1999	GARST	8464	158	206	203	174	NA	205	NA	NA	226	NA	111	NA	102	127	195	NA	202	210	158	TRUE
1999	GARST	8585 GLS/IT	158	197	212	165	NA	205	NA	NA	211	NA	NA	NA	NA	NA	NA	NA	206	194	161	FALSE
1999	GARST	N 7348	168	203	212	NA	NA	NA	NA	NA	NA	NA	125	NA	114	145	200	NA	213	180	178	FALSE
1999	GARST	N 8421 BT/LL	171	221	243	172	NA	224	NA	NA	224	NA	NA	NA	NA	NA	NA	NA	229	239	167	FALSE
1999	GARST	8590	NA	NA	NA	167	NA	204	NA	NA	191	NA	NA	NA	NA	NA	NA	NA	NA	NA	NA	FALSE
1999	GARST	8608 BT	NA	NA	NA	142	NA	184	NA	NA	194	NA	NA	NA	NA	NA	NA	NA	NA	NA	NA	FALSE
1999	GARST	8366 BT/LL	NA	NA	NA	NA	NA	NA	NA	NA	NA	NA	90	NA	88	105	209	NA	NA	NA	NA	FALSE
1999	GARST	N 6273	NA	NA	NA	NA	NA	NA	NA	NA	NA	NA	125	NA	98	119	200	NA	NA	NA	NA	FALSE
1999	GOLDEN HARVEST	EX 98590	128	178	177	NA	NA	NA	NA	NA	NA	NA	NA	NA	NA	NA	NA	NA	183	186	123	FALSE
1999	GOLDEN HARVEST	EX 98602	144	190	202	NA	NA	NA	NA	NA	NA	NA	NA	NA	NA	NA	NA	NA	196	198	176	FALSE
1999	GOLDEN HARVEST	EX 98777	152	207	211	NA	NA	NA	NA	NA	NA	NA	NA	NA	NA	NA	NA	NA	NA	NA	NA	FALSE
1999	GOLDEN HARVEST	H-2495	143	198	222	NA	NA	NA	NA	NA	NA	NA	NA	NA	NA	NA	NA	NA	NA	NA	NA	FALSE
1999	GOLDEN HARVEST	H-2515	156	203	201	NA	NA	NA	NA	NA	NA	NA	NA	NA	NA	NA	NA	NA	NA	NA	NA	FALSE
1999	GOLDEN HARVEST	H-2547	139	200	223	NA	NA	NA	NA	NA	NA	NA	NA	NA	NA	NA	NA	NA	196	206	169	FALSE
1999	GOLDEN HARVEST	H-2552	140	184	236	NA	NA	NA	NA	NA	NA	NA	118	NA	98	100	199	NA	228	181	180	FALSE
1999	GOLDEN HARVEST	H-8250	139	197	200	151	NA	198	NA	NA	201	NA	NA	NA	NA	NA	NA	NA	NA	NA	NA	FALSE
1999	GOLDEN HARVEST	H-8562	NA	NA	NA	157	NA	193	NA	NA	209	NA	NA	NA	NA	NA	NA	NA	NA	NA	NA	FALSE
1999	GOLDEN HARVEST	H-9229	151	218	221	NA	NA	NA	NA	NA	NA	NA	NA	NA	NA	NA	NA	NA	212	198	160	TRUE
1999	GOLDEN HARVEST	H-9285 BT	126	197	230	NA	NA	NA	NA	NA	NA	NA	120	NA	90	102	214	NA	217	199	173	FALSE
1999	GOLDEN HARVEST	H-9345	163	200	216	NA	NA	NA	NA	NA	NA	NA	145	NA	103	131	196	NA	214	207	176	FALSE
1999	GOLDEN HARVEST	EX 8625 BT	NA	NA	NA	140	NA	159	NA	NA	175	NA	NA	NA	NA	NA	NA	NA	NA	NA	NA	FALSE
1999	GOLDEN HARVEST	H-2398	NA	NA	NA	160	NA	179	NA	NA	198	NA	NA	NA	NA	NA	NA	NA	NA	NA	NA	FALSE
1999	GOLDEN HARVEST	H-7773 BT	NA	NA	NA	130	NA	168	NA	NA	188	NA	NA	NA	NA	NA	NA	NA	NA	NA	NA	FALSE
1999	GOLDEN HARVEST	H-8890 BT	NA	NA	NA	154	NA	197	NA	NA	208	NA	NA	NA	NA	NA	NA	NA	NA	NA	NA	FALSE
1999	GOLDEN HARVEST	H-9230 BT	NA	NA	NA	160	NA	183	NA	NA	201	NA	NA	NA	NA	NA	NA	NA	197	216	166	FALSE
1999	GOLDEN HARVEST	EX 457	NA	NA	NA	NA	NA	NA	NA	NA	NA	NA	134	NA	109	122	204	NA	NA	NA	NA	FALSE
1999	GOLDEN HARVEST	H-9376	NA	NA	NA	NA	NA	NA	NA	NA	NA	NA	137	NA	98	124	202	NA	NA	NA	NA	FALSE
1999	GOLDEN HARVEST	H-9405	NA	NA	NA	NA	NA	NA	NA	NA	NA	NA	122	NA	118	115	216	NA	222	207	119	FALSE
1999	GOLDEN HARVEST	H-2529	NA	NA	NA	NA	NA	NA	NA	NA	NA	NA	NA	NA	NA	NA	NA	NA	202	180	158	FALSE
1999	GOLDEN HARVEST	H-2566	NA	NA	NA	NA	NA	NA	NA	NA	NA	NA	NA	NA	NA	NA	NA	NA	205	199	173	FALSE
1999	GREAT LAKES	5849	152	196	191	NA	NA	NA	NA	NA	NA	NA	NA	NA	NA	NA	NA	NA	198	205	179	FALSE
1999	GREAT LAKES	5910	166	198	200	147	NA	198	NA	NA	191	NA	NA	NA	NA	NA	NA	NA	NA	NA	NA	FALSE
1999	GREAT LAKES	6060 BT	150	208	210	NA	NA	NA	NA	NA	NA	NA	NA	NA	NA	NA	NA	NA	NA	NA	NA	FALSE
1999	GREAT LAKES	6113	NA	NA	NA	NA	NA	NA	NA	NA	NA	NA	NA	NA	NA	NA	NA	NA	196	225	163	FALSE
1999	GREAT LAKES	6211	148	188	210	NA	NA	NA	NA	NA	NA	NA	NA	NA	NA	NA	NA	NA	198	176	159	FALSE
1999	GREAT LAKES	6317	NA	NA	NA	NA	NA	NA	NA	NA	NA	NA	NA	NA	NA	NA	NA	NA	204	203	154	FALSE
1999	GREAT LAKES	5675	NA	NA	NA	160	NA	197	NA	NA	201	NA	NA	NA	NA	NA	NA	NA	NA	NA	NA	FALSE
1999	GREAT LAKES	5816	NA	NA	NA	164	NA	211	NA	NA	200	NA	NA	NA	NA	NA	NA	NA	NA	NA	NA	FALSE
1999	GREAT LAKES	6584	NA	NA	NA	NA	NA	NA	NA	NA	NA	NA	134	NA	110	121	189	NA	NA	NA	NA	FALSE
1999	GREAT LAKES	6631	NA	NA	NA	NA	NA	NA	NA	NA	NA	NA	117	NA	96	125	207	NA	NA	NA	NA	FALSE
1999	GROWMARK	FS 6576	130	211	202	154	NA	214	NA	NA	199	NA	NA	NA	NA	NA	NA	NA	197	200	176	FALSE
1999	GROWMARK	FS 6598	131	199	191	NA	NA	NA	NA	NA	NA	NA	NA	NA	NA	NA	NA	NA	202	172	158	FALSE
1999	GROWMARK	FS 6648	142	203	214	NA	NA	NA	NA	NA	NA	NA	NA	NA	NA	NA	NA	NA	200	178	147	FALSE
1999	GROWMARK	FS 6890	143	194	208	NA	NA	NA	NA	NA	NA	NA	125	NA	98	106	181	NA	200	187	165	FALSE
1999	GROWMARK	FS 5308	NA	NA	NA	165	NA	196	NA	NA	206	NA	NA	NA	NA	NA	NA	NA	NA	NA	NA	FALSE
1999	GROWMARK	FS 5458	NA	NA	NA	143	NA	199	NA	NA	204	NA	NA	NA	NA	NA	NA	NA	NA	NA	NA	FALSE
1999	GROWMARK	FS 7338	NA	NA	NA	NA	NA	NA	NA	NA	NA	NA	117	NA	106	119	197	NA	NA	NA	NA	FALSE
1999	GROWMARK	FS 7879	NA	NA	NA	NA	NA	NA	NA	NA	NA	NA	115	NA	101	121	211	NA	NA	NA	NA	FALSE
1999	HENKEL	H 1616	NA	NA	NA	151	NA	196	NA	NA	211	NA	NA	NA	NA	NA	NA	NA	NA	NA	NA	FALSE
1999	HENKEL	H 1730	NA	NA	NA	164	NA	202	NA	NA	214	NA	NA	NA	NA	NA	NA	NA	NA	NA	NA	FALSE
1999	HENKEL	H 1820	NA	NA	NA	159	NA	201	NA	NA	209	NA	NA	NA	NA	NA	NA	NA	NA	NA	NA	FALSE
1999	HENKEL	H 1830	NA	NA	NA	151	NA	191	NA	NA	209	NA	NA	NA	NA	NA	NA	NA	NA	NA	NA	FALSE
1999	HOBLIT	519	138	192	229	NA	NA	NA	NA	NA	NA	NA	NA	NA	NA	NA	NA	NA	200	228	161	FALSE
1999	HOBLIT	520	145	212	212	NA	NA	NA	NA	NA	NA	NA	133	NA	110	127	198	NA	NA	NA	NA	FALSE
1999	HOBLIT	570	NA	NA	NA	NA	NA	NA	NA	NA	NA	NA	107	NA	112	105	208	NA	NA	NA	NA	FALSE
1999	HORIZON	H 7365	152	200	224	NA	NA	NA	NA	NA	NA	NA	NA	NA	NA	NA	NA	NA	206	218	152	FALSE
1999	HORIZON	H 7373	161	199	210	NA	NA	NA	NA	NA	NA	NA	NA	NA	NA	NA	NA	NA	NA	NA	NA	FALSE
1999	HORIZON	H 7436	NA	NA	NA	NA	NA	NA	NA	NA	NA	NA	95	NA	68	93	217	NA	189	197	121	FALSE
1999	HUGHES	3389	NA	NA	NA	115	NA	159	NA	NA	159	NA	NA	NA	NA	NA	NA	NA	NA	NA	NA	FALSE
1999	HUGHES	4118	NA	NA	NA	153	NA	171	NA	NA	180	NA	NA	NA	NA	NA	NA	NA	NA	NA	NA	FALSE
1999	HUGHES	4759	NA	NA	NA	144	NA	192	NA	NA	208	NA	NA	NA	NA	NA	NA	NA	NA	NA	NA	FALSE
1999	HUGHES	4770	NA	NA	NA	140	NA	173	NA	NA	197	NA	NA	NA	NA	NA	NA	NA	NA	NA	NA	FALSE
1999	HUGHES	5429	NA	NA	NA	152	NA	186	NA	NA	187	NA	NA	NA	NA	NA	NA	NA	NA	NA	NA	FALSE
1999	HUGHES	5602	NA	NA	NA	132	NA	187	NA	NA	173	NA	NA	NA	NA	NA	NA	NA	NA	NA	NA	FALSE
1999	HUGHES	5906	NA	NA	NA	158	NA	203	NA	NA	211	NA	NA	NA	NA	NA	NA	NA	NA	NA	NA	FALSE
1999	KRUGER	EX 115	149	190	196	163	NA	193	NA	NA	189	NA	NA	NA	NA	NA	NA	NA	199	210	162	FALSE
1999	KRUGER	EX 913	147	179	193	143	NA	202	NA	NA	203	NA	NA	NA	NA	NA	NA	NA	196	195	168	FALSE
1999	KRUGER	EX 913 BT	152	193	216	146	NA	206	NA	NA	206	NA	NA	NA	NA	NA	NA	NA	204	216	158	FALSE
1999	KRUGER	K-2014	139	214	209	160	NA	208	NA	NA	219	NA	NA	NA	NA	NA	NA	NA	211	217	178	FALSE
1999	KRUGER	K-2014 BT	144	179	213	169	NA	203	NA	NA	222	NA	127	NA	128	142	203	NA	212	200	151	TRUE
1999	KRUGER	K-2017	163	223	232	NA	NA	NA	NA	NA	NA	NA	137	NA	96	133	210	NA	206	228	182	FALSE
1999	KRUGER	K-9513 RR	154	193	216	160	NA	208	NA	NA	210	NA	NA	NA	NA	NA	NA	NA	185	208	144	FALSE
1999	KRUGER	K-9614 A	138	201	220	153	NA	204	NA	NA	205	NA	136	NA	95	127	197	NA	194	208	178	TRUE
1999	KRUGER	K-9614 ABT	141	215	222	161	NA	206	NA	NA	197	NA	101	NA	107	109	221	NA	206	204	172	TRUE
1999	KRUGER	K-9618	121	211	200	NA	NA	NA	NA	NA	NA	NA	112	NA	85	114	193	NA	212	190	182	FALSE
1999	KRUGER	K-9620	167	220	240	NA	NA	NA	NA	NA	NA	NA	113	NA	87	130	217	NA	216	232	180	FALSE
1999	KRUGER	K-9814 BT	155	194	225	156	NA	213	NA	NA	217	NA	111	NA	104	121	206	NA	192	220	169	TRUE
1999	KRUGER	K-9816 BT	156	213	217	NA	NA	NA	NA	NA	NA	NA	123	NA	123	123	203	NA	213	173	167	FALSE
1999	KRUGER	K-9817	153	199	210	NA	NA	NA	NA	NA	NA	NA	128	NA	104	118	220	NA	213	213	131	FALSE
1999	KRUGER	K-9912	166	213	220	143	NA	210	NA	NA	217	NA	NA	NA	NA	NA	NA	NA	215	204	183	FALSE
1999	KRUGER	K-9912 RR	153	213	217	151	NA	212	NA	NA	229	NA	119	NA	110	132	191	NA	222	221	171	TRUE
1999	KRUGER	K-9912+ BT	158	200	188	142	NA	200	NA	NA	198	NA	NA	NA	NA	NA	NA	NA	172	205	170	FALSE
1999	KRUGER	K-9913 RR/BT	160	213	204	151	NA	204	NA	NA	201	NA	120	NA	113	107	219	NA	217	215	154	TRUE
1999	KRUGER	K-9914 A	140	211	215	155	NA	217	NA	NA	216	NA	100	NA	82	115	209	NA	193	222	168	TRUE
1999	KRUGER	K-9915	160	221	217	NA	NA	NA	NA	NA	NA	NA	137	NA	115	132	195	NA	214	214	161	FALSE
1999	KRUGER	EX 911 BT	NA	NA	NA	161	NA	202	NA	NA	193	NA	NA	NA	NA	NA	NA	NA	NA	NA	NA	FALSE
1999	KRUGER	K-2008	NA	NA	NA	147	NA	182	NA	NA	195	NA	NA	NA	NA	NA	NA	NA	NA	NA	NA	FALSE
1999	KRUGER	K-2010 BT	NA	NA	NA	145	NA	134	NA	NA	143	NA	NA	NA	NA	NA	NA	NA	167	172	163	FALSE
1999	KRUGER	K-2012	NA	NA	NA	148	NA	204	NA	NA	207	NA	NA	NA	NA	NA	NA	NA	NA	NA	NA	FALSE
1999	KRUGER	K-9410	NA	NA	NA	155	NA	188	NA	NA	213	NA	NA	NA	NA	NA	NA	NA	NA	NA	NA	FALSE
1999	KRUGER	K-9410 ABT	NA	NA	NA	155	NA	197	NA	NA	206	NA	NA	NA	NA	NA	NA	NA	NA	NA	NA	FALSE
1999	KRUGER	K-9410 BT	NA	NA	NA	163	NA	200	NA	NA	203	NA	NA	NA	NA	NA	NA	NA	NA	NA	NA	FALSE
1999	KRUGER	K-9513	NA	NA	NA	158	NA	193	NA	NA	206	NA	NA	NA	NA	NA	NA	NA	NA	NA	NA	FALSE
1999	KRUGER	K-9513 BT/LL	NA	NA	NA	140	NA	194	NA	NA	179	NA	NA	NA	NA	NA	NA	NA	NA	NA	NA	FALSE
1999	KRUGER	K-9808	NA	NA	NA	137	NA	180	NA	NA	205	NA	NA	NA	NA	NA	NA	NA	NA	NA	NA	FALSE
1999	KRUGER	K-9907 RR	NA	NA	NA	145	NA	159	NA	NA	167	NA	NA	NA	NA	NA	NA	NA	NA	NA	NA	FALSE
1999	KRUGER	K-9908 BT	NA	NA	NA	143	NA	194	NA	NA	206	NA	NA	NA	NA	NA	NA	NA	NA	NA	NA	FALSE
1999	KRUGER	K-9909 BT	NA	NA	NA	134	NA	194	NA	NA	195	NA	NA	NA	NA	NA	NA	NA	NA	NA	NA	FALSE
1999	KRUGER	K-9910	NA	NA	NA	162	NA	207	NA	NA	206	NA	NA	NA	NA	NA	NA	NA	NA	NA	NA	FALSE
1999	KRUGER	K-9910 BT	NA	NA	NA	150	NA	213	NA	NA	210	NA	NA	NA	NA	NA	NA	NA	204	206	167	FALSE
1999	KRUGER	K-9911 A	NA	NA	NA	153	NA	188	NA	NA	203	NA	NA	NA	NA	NA	NA	NA	NA	NA	NA	FALSE
1999	LEWIS	5559	NA	NA	NA	NA	NA	NA	NA	NA	NA	NA	NA	NA	NA	NA	NA	NA	202	200	158	FALSE
1999	LEWIS	5808	NA	NA	NA	NA	NA	NA	NA	NA	NA	NA	133	NA	105	123	205	NA	NA	NA	NA	FALSE
1999	LEWIS	5909 BT	NA	NA	NA	NA	NA	NA	NA	NA	NA	NA	127	NA	106	105	213	NA	206	199	158	FALSE
1999	LEWIS	8268	NA	NA	NA	NA	NA	NA	NA	NA	NA	NA	125	NA	114	123	214	NA	NA	NA	NA	FALSE
1999	LEWIS	4137	NA	NA	NA	NA	NA	NA	NA	NA	NA	NA	NA	NA	NA	NA	NA	NA	213	210	163	FALSE
1999	LG SEEDS	LG 2530	146	189	197	156	NA	184	NA	NA	186	NA	NA	NA	NA	NA	NA	NA	NA	NA	NA	FALSE
1999	LG SEEDS	LG 2544	124	175	163	136	NA	186	NA	NA	145	NA	NA	NA	NA	NA	NA	NA	NA	NA	NA	FALSE
1999	LG SEEDS	LG 2579	137	208	214	148	NA	203	NA	NA	208	NA	NA	NA	NA	NA	NA	NA	197	232	170	FALSE
1999	LG SEEDS	LG 2584 BT	154	201	206	155	NA	205	NA	NA	206	NA	NA	NA	NA	NA	NA	NA	209	209	170	FALSE
1999	LG SEEDS	LG 2587	146	204	195	NA	NA	NA	NA	NA	NA	NA	125	NA	114	131	188	NA	192	199	156	FALSE
1999	LG SEEDS	LG 2599 BT	150	197	200	NA	NA	NA	NA	NA	NA	NA	116	NA	101	97	187	NA	207	215	155	FALSE
1999	LG SEEDS	LG 2694	146	190	214	NA	NA	NA	NA	NA	NA	NA	NA	NA	NA	NA	NA	NA	212	208	137	FALSE
1999	LG SEEDS	LG 2648 BT	NA	NA	NA	NA	NA	NA	NA	NA	NA	NA	103	NA	116	124	215	NA	NA	NA	NA	FALSE
1999	LG SEEDS	LG 2726	NA	NA	NA	NA	NA	NA	NA	NA	NA	NA	119	NA	103	118	184	NA	NA	NA	NA	FALSE
1999	MARK	113 RR	155	214	204	157	NA	214	NA	NA	212	NA	NA	NA	NA	NA	NA	NA	NA	NA	NA	FALSE
1999	MARK	96111	137	205	192	NA	NA	NA	NA	NA	NA	NA	NA	NA	NA	NA	NA	NA	NA	NA	NA	FALSE
1999	MARK	98 BT 111 RR	138	188	202	NA	NA	NA	NA	NA	NA	NA	NA	NA	NA	NA	NA	NA	NA	NA	NA	FALSE
1999	MARK	98 BT 113	146	189	211	127	NA	183	NA	NA	229	NA	NA	NA	NA	NA	NA	NA	NA	NA	NA	FALSE
1999	MARK	98110	154	198	213	NA	NA	NA	NA	NA	NA	NA	NA	NA	NA	NA	NA	NA	NA	NA	NA	FALSE
1999	MARK	98112	144	197	210	157	NA	209	NA	NA	213	NA	NA	NA	NA	NA	NA	NA	NA	NA	NA	FALSE
1999	MARK	99112	138	172	177	144	NA	178	NA	NA	167	NA	NA	NA	NA	NA	NA	NA	NA	NA	NA	FALSE
1999	MARK	99113	144	197	185	NA	NA	NA	NA	NA	NA	NA	NA	NA	NA	NA	NA	NA	NA	NA	NA	FALSE
1999	MARK	LL 112 BT	160	195	212	NA	NA	NA	NA	NA	NA	NA	NA	NA	NA	NA	NA	NA	NA	NA	NA	FALSE
1999	MARK	96 BT 111	NA	NA	NA	150	NA	214	NA	NA	204	NA	NA	NA	NA	NA	NA	NA	NA	NA	NA	FALSE
1999	MARK	97109	NA	NA	NA	156	NA	198	NA	NA	171	NA	NA	NA	NA	NA	NA	NA	NA	NA	NA	FALSE
1999	MARK	98106	NA	NA	NA	156	NA	183	NA	NA	194	NA	NA	NA	NA	NA	NA	NA	NA	NA	NA	FALSE
1999	MARK	98109	NA	NA	NA	165	NA	208	NA	NA	186	NA	NA	NA	NA	NA	NA	NA	NA	NA	NA	FALSE
1999	MARK	99109	NA	NA	NA	148	NA	189	NA	NA	194	NA	NA	NA	NA	NA	NA	NA	NA	NA	NA	FALSE
1999	MARK	99110	NA	NA	NA	155	NA	206	NA	NA	192	NA	NA	NA	NA	NA	NA	NA	NA	NA	NA	FALSE
1999	MARK	99111	NA	NA	NA	154	NA	182	NA	NA	193	NA	NA	NA	NA	NA	NA	NA	NA	NA	NA	FALSE
1999	MERSCHMAN	M-5110	143	204	228	145	NA	189	NA	NA	201	NA	NA	NA	NA	NA	NA	NA	167	216	165	FALSE
1999	MERSCHMAN	M-5113	129	202	201	158	NA	212	NA	NA	212	NA	NA	NA	NA	NA	NA	NA	189	200	169	FALSE
1999	MERSCHMAN	M-6114	166	213	210	NA	NA	NA	NA	NA	NA	NA	130	NA	124	135	203	NA	198	223	179	FALSE
1999	MERSCHMAN	M-8108	142	192	212	NA	NA	NA	NA	NA	NA	NA	NA	NA	NA	NA	NA	NA	176	200	166	FALSE
1999	MERSCHMAN	M-8111	135	183	189	NA	NA	NA	NA	NA	NA	NA	NA	NA	NA	NA	NA	NA	187	175	146	FALSE
1999	MERSCHMAN	M-8112	117	202	231	NA	NA	NA	NA	NA	NA	NA	NA	NA	NA	NA	NA	NA	211	216	154	FALSE
1999	MERSCHMAN	M-8113	152	213	216	NA	NA	NA	NA	NA	NA	NA	NA	NA	NA	NA	NA	NA	207	222	162	FALSE
1999	MERSCHMAN	M-9112	134	203	208	NA	NA	NA	NA	NA	NA	NA	NA	NA	NA	NA	NA	NA	205	206	161	FALSE
1999	MERSCHMAN	M-9113	148	213	221	NA	NA	NA	NA	NA	NA	NA	123	NA	95	135	201	NA	213	212	167	FALSE
1999	MERSCHMAN	M-8105	NA	NA	NA	165	NA	200	NA	NA	198	NA	NA	NA	NA	NA	NA	NA	NA	NA	NA	FALSE
1999	MERSCHMAN	M-8107	NA	NA	NA	137	NA	149	NA	NA	193	NA	NA	NA	NA	NA	NA	NA	NA	NA	NA	FALSE
1999	MIDWEST SEED	G 7711	139	199	220	164	NA	198	NA	NA	211	NA	NA	NA	NA	NA	NA	NA	NA	NA	NA	FALSE
1999	MIDWEST SEED	G 7790 BT	140	205	221	NA	NA	NA	NA	NA	NA	NA	NA	NA	NA	NA	NA	NA	204	217	144	FALSE
1999	MIDWEST SEED	G 8758 BT	143	200	218	NA	NA	NA	NA	NA	NA	NA	NA	NA	NA	NA	NA	NA	216	194	166	FALSE
1999	MIDWEST SEED	G 7458 BT	NA	NA	NA	139	NA	185	NA	NA	192	NA	NA	NA	NA	NA	NA	NA	NA	NA	NA	FALSE
1999	MIDWEST SEED	X 91091 BT	NA	NA	NA	128	NA	194	NA	NA	217	NA	NA	NA	NA	NA	NA	NA	NA	NA	NA	FALSE
1999	MIDWEST SEED	G 8795	NA	NA	NA	NA	NA	NA	NA	NA	NA	NA	NA	NA	NA	NA	NA	NA	229	213	143	FALSE
1999	NETSEEDS	1105	139	207	223	155	NA	207	NA	NA	196	NA	NA	NA	NA	NA	NA	NA	205	217	162	FALSE
1999	NETSEEDS	1145	124	191	209	NA	NA	NA	NA	NA	NA	NA	NA	NA	NA	NA	NA	NA	NA	NA	NA	FALSE
1999	NETSEEDS	1167	140	197	217	NA	NA	NA	NA	NA	NA	NA	NA	NA	NA	NA	NA	NA	199	198	170	FALSE
1999	NETSEEDS	1177	174	215	230	NA	NA	NA	NA	NA	NA	NA	NA	NA	NA	NA	NA	NA	210	225	168	FALSE
1999	NETSEEDS	1056	NA	NA	NA	163	NA	195	NA	NA	208	NA	NA	NA	NA	NA	NA	NA	NA	NA	NA	FALSE
1999	NETSEEDS	1057	NA	NA	NA	158	NA	203	NA	NA	200	NA	NA	NA	NA	NA	NA	NA	NA	NA	NA	FALSE
1999	NETSEEDS	1093	NA	NA	NA	165	NA	219	NA	NA	202	NA	NA	NA	NA	NA	NA	NA	NA	NA	NA	FALSE
1999	NETSEEDS	1125	NA	NA	NA	NA	NA	NA	NA	NA	NA	NA	NA	NA	NA	NA	NA	NA	203	216	167	FALSE
1999	PFISTER	2550	147	213	214	NA	NA	NA	NA	NA	NA	NA	135	NA	110	136	204	NA	208	210	158	FALSE
1999	PFISTER	2680	139	207	227	175	NA	211	NA	NA	204	NA	NA	NA	NA	NA	NA	NA	207	221	162	FALSE
1999	PFISTER	3049	149	207	220	NA	NA	NA	NA	NA	NA	NA	NA	NA	NA	NA	NA	NA	NA	NA	NA	FALSE
1999	PFISTER	2025	NA	NA	NA	165	NA	205	NA	NA	202	NA	NA	NA	NA	NA	NA	NA	NA	NA	NA	FALSE
1999	PFISTER	3321	NA	NA	NA	NA	NA	NA	NA	NA	NA	NA	114	NA	115	131	212	NA	200	204	161	FALSE
1999	PFISTER	3977	NA	NA	NA	NA	NA	NA	NA	NA	NA	NA	110	NA	95	141	213	NA	NA	NA	NA	FALSE
1999	PIONEER	33A14	146	215	235	168	NA	228	NA	NA	221	NA	138	NA	121	124	221	NA	216	229	181	TRUE
1999	PIONEER	33G27	129	199	217	NA	NA	NA	NA	NA	NA	NA	135	NA	122	126	212	NA	236	213	183	FALSE
1999	PIONEER	33G28	145	210	215	147	NA	214	NA	NA	219	NA	127	NA	125	149	186	NA	221	208	178	TRUE
1999	PIONEER	33P67	156	208	233	NA	NA	NA	NA	NA	NA	NA	132	NA	121	111	223	NA	253	241	190	TRUE
1999	PIONEER	34B23	146	220	231	155	NA	206	NA	NA	226	NA	NA	NA	NA	NA	NA	NA	229	214	174	FALSE
1999	PIONEER	34K78	147	182	217	NA	NA	NA	NA	NA	NA	NA	NA	NA	NA	NA	NA	NA	201	205	154	FALSE
1999	PIONEER	34W67	133	192	231	145	NA	206	NA	NA	220	NA	NA	NA	NA	NA	NA	NA	210	206	145	FALSE
1999	PIONEER	34D34	NA	NA	NA	143	NA	199	NA	NA	211	NA	NA	NA	NA	NA	NA	NA	NA	NA	NA	FALSE
1999	PIONEER	34G82	NA	NA	NA	160	NA	208	NA	NA	199	NA	NA	NA	NA	NA	NA	NA	NA	NA	NA	FALSE
1999	PIONEER	35P12	NA	NA	NA	162	NA	207	NA	NA	190	NA	NA	NA	NA	NA	NA	NA	NA	NA	NA	FALSE
1999	PIONEER	32P76	NA	NA	NA	NA	NA	NA	NA	NA	NA	NA	128	NA	110	114	238	NA	NA	NA	NA	FALSE
1999	PRAIRIE STREAM	SX 525	125	193	209	NA	NA	NA	NA	NA	NA	NA	NA	NA	NA	NA	NA	NA	176	196	141	FALSE
1999	PRAIRIE STREAM	SX 565	138	193	195	NA	NA	NA	NA	NA	NA	NA	NA	NA	NA	NA	NA	NA	NA	NA	NA	FALSE
1999	PRAIRIE STREAM	SX 575	137	206	190	NA	NA	NA	NA	NA	NA	NA	NA	NA	NA	NA	NA	NA	NA	NA	NA	FALSE
1999	PRAIRIE STREAM	SX 576	139	187	205	NA	NA	NA	NA	NA	NA	NA	NA	NA	NA	NA	NA	NA	NA	NA	NA	FALSE
1999	PREMIUM	P 234	161	204	236	NA	NA	NA	NA	NA	NA	NA	NA	NA	NA	NA	NA	NA	NA	NA	NA	FALSE
1999	PREMIUM	P 265	128	191	200	NA	NA	NA	NA	NA	NA	NA	NA	NA	NA	NA	NA	NA	NA	NA	NA	FALSE
1999	PRIME	5236 BT	140	201	210	NA	NA	NA	NA	NA	NA	NA	NA	NA	NA	NA	NA	NA	NA	NA	NA	FALSE
1999	PRIME	6730	145	186	192	NA	NA	NA	NA	NA	NA	NA	NA	NA	NA	NA	NA	NA	NA	NA	NA	FALSE
1999	PRIME	6875	135	200	222	NA	NA	NA	NA	NA	NA	NA	NA	NA	NA	NA	NA	NA	NA	NA	NA	FALSE
1999	RENK	RK 856	115	202	224	NA	NA	NA	NA	NA	NA	NA	NA	NA	NA	NA	NA	NA	159	209	164	FALSE
1999	RENK	RK 864	139	195	230	NA	NA	NA	NA	NA	NA	NA	NA	NA	NA	NA	NA	NA	202	202	173	FALSE
1999	RENK	RK 864 BT	139	206	227	NA	NA	NA	NA	NA	NA	NA	NA	NA	NA	NA	NA	NA	200	209	161	FALSE
1999	RENK	RK 641	NA	NA	NA	137	NA	188	NA	NA	206	NA	NA	NA	NA	NA	NA	NA	NA	NA	NA	FALSE
1999	RENK	RK 648	NA	NA	NA	141	NA	185	NA	NA	191	NA	NA	NA	NA	NA	NA	NA	NA	NA	NA	FALSE
1999	RENK	RK 648 BT	NA	NA	NA	127	NA	185	NA	NA	200	NA	NA	NA	NA	NA	NA	NA	NA	NA	NA	FALSE
1999	RENK	RK 706	NA	NA	NA	143	NA	162	NA	NA	201	NA	NA	NA	NA	NA	NA	NA	NA	NA	NA	FALSE
1999	RENK	RK 706 BT	NA	NA	NA	137	NA	178	NA	NA	171	NA	NA	NA	NA	NA	NA	NA	NA	NA	NA	FALSE
1999	RENK	RK 775	NA	NA	NA	156	NA	199	NA	NA	203	NA	NA	NA	NA	NA	NA	NA	NA	NA	NA	FALSE
1999	RENK	RK 778	NA	NA	NA	166	NA	208	NA	NA	205	NA	NA	NA	NA	NA	NA	NA	208	177	164	FALSE
1999	RENK	RK 835	NA	NA	NA	150	NA	201	NA	NA	192	NA	NA	NA	NA	NA	NA	NA	NA	NA	NA	FALSE
1999	RENK	RK 818	NA	NA	NA	NA	NA	NA	NA	NA	NA	NA	NA	NA	NA	NA	NA	NA	187	188	152	FALSE
1999	ROESCHLEY	RX 451 BT	156	211	212	NA	NA	NA	NA	NA	NA	NA	NA	NA	NA	NA	NA	NA	NA	NA	NA	FALSE
1999	ROESCHLEY	RX 454	138	206	225	155	NA	211	NA	NA	212	NA	NA	NA	NA	NA	NA	NA	NA	NA	NA	FALSE
1999	ROESCHLEY	RX 533	165	206	214	NA	NA	NA	NA	NA	NA	NA	NA	NA	NA	NA	NA	NA	NA	NA	NA	FALSE
1999	ROESCHLEY	RX 278	NA	NA	NA	166	NA	215	NA	NA	203	NA	NA	NA	NA	NA	NA	NA	NA	NA	NA	FALSE
1999	ROESCHLEY	RX 351	NA	NA	NA	171	NA	213	NA	NA	204	NA	NA	NA	NA	NA	NA	NA	NA	NA	NA	FALSE
1999	SIEBEN	7691	174	208	219	NA	NA	NA	NA	NA	NA	NA	NA	NA	NA	NA	NA	NA	193	205	153	FALSE
1999	SIEBEN	7696	140	194	214	155	NA	199	NA	NA	206	NA	NA	NA	NA	NA	NA	NA	210	222	171	FALSE
1999	SIEBEN	7720	146	196	203	NA	NA	NA	NA	NA	NA	NA	NA	NA	NA	NA	NA	NA	NA	NA	NA	FALSE
1999	SIEBEN	7650	NA	NA	NA	158	NA	213	NA	NA	193	NA	NA	NA	NA	NA	NA	NA	NA	NA	NA	FALSE
1999	SIEBEN	7685	NA	NA	NA	158	NA	209	NA	NA	199	NA	NA	NA	NA	NA	NA	NA	200	216	165	FALSE
1999	SPECIALTY GRAINS	SGI 2110	116	217	208	NA	NA	NA	NA	NA	NA	NA	NA	NA	NA	NA	NA	NA	NA	NA	NA	FALSE
1999	SPECIALTY GRAINS	SGI 2113	123	200	217	NA	NA	NA	NA	NA	NA	NA	NA	NA	NA	NA	NA	NA	NA	NA	NA	FALSE
1999	STONE	HC 7879 BT	NA	NA	NA	NA	NA	NA	NA	NA	NA	NA	NA	NA	NA	NA	NA	NA	204	120	159	FALSE
1999	STONE	HC 7747 BT	NA	NA	NA	NA	NA	NA	NA	NA	NA	NA	NA	NA	NA	NA	NA	NA	195	211	175	FALSE
1999	STONE	HC 7834 RR	NA	NA	NA	NA	NA	NA	NA	NA	NA	NA	NA	NA	NA	NA	NA	NA	220	209	173	FALSE
1999	STONE	HC 7878 BTCL	NA	NA	NA	NA	NA	NA	NA	NA	NA	NA	NA	NA	NA	NA	NA	NA	201	190	170	FALSE
1999	STONE	SX-M7	NA	NA	NA	NA	NA	NA	NA	NA	NA	NA	NA	NA	NA	NA	NA	NA	220	208	193	FALSE
1999	TERRA	TR 1058 BT	130	191	199	140	NA	167	NA	NA	204	NA	NA	NA	NA	NA	NA	NA	NA	NA	NA	FALSE
1999	TERRA	TR 1087 BT	151	213	217	NA	NA	NA	NA	NA	NA	NA	NA	NA	NA	NA	NA	NA	NA	NA	NA	FALSE
1999	TERRA	TR 1089 IT	143	194	208	NA	NA	NA	NA	NA	NA	NA	NA	NA	NA	NA	NA	NA	NA	NA	NA	FALSE
1999	TERRA	TR 1126 BT	152	203	222	NA	NA	NA	NA	NA	NA	NA	NA	NA	NA	NA	NA	NA	NA	NA	NA	FALSE
1999	TERRA	TR 1008 BT	NA	NA	NA	141	NA	183	NA	NA	193	NA	NA	NA	NA	NA	NA	NA	NA	NA	NA	FALSE
1999	TERRA	TR 1109 NE	NA	NA	NA	139	NA	186	NA	NA	198	NA	NA	NA	NA	NA	NA	NA	197	116	142	FALSE
1999	TERRA	TR 1149 NE	NA	NA	NA	136	NA	170	NA	NA	199	NA	NA	NA	NA	NA	NA	NA	NA	NA	NA	FALSE
1999	TERRA	E 1122	NA	NA	NA	NA	NA	NA	NA	NA	NA	NA	NA	NA	NA	NA	NA	NA	222	209	183	FALSE
1999	TERRA	TR 1128	NA	NA	NA	NA	NA	NA	NA	NA	NA	NA	NA	NA	NA	NA	NA	NA	202	192	150	FALSE
1999	TRISLER	T-5246	147	207	221	NA	NA	NA	NA	NA	NA	NA	NA	NA	NA	NA	NA	NA	203	214	165	FALSE
1999	TRISLER	T-5246BT	138	202	213	NA	NA	NA	NA	NA	NA	NA	NA	NA	NA	NA	NA	NA	217	214	157	FALSE
1999	TRISLER	T-5247	151	211	212	NA	NA	NA	NA	NA	NA	NA	NA	NA	NA	NA	NA	NA	NA	NA	NA	FALSE
1999	TRISLER	T-5282BT	134	204	213	NA	NA	NA	NA	NA	NA	NA	117	NA	93	117	205	NA	NA	NA	NA	FALSE
1999	TRISLER	T-5298	166	211	219	NA	NA	NA	NA	NA	NA	NA	NA	NA	NA	NA	NA	NA	NA	NA	NA	FALSE
1999	TRISLER	T-5313	142	183	200	NA	NA	NA	NA	NA	NA	NA	132	NA	117	115	191	NA	207	204	151	FALSE
1999	TRISLER	T-5343	NA	NA	NA	NA	NA	NA	NA	NA	NA	NA	118	NA	108	121	214	NA	220	204	140	FALSE
1999	TRISLER	T-5343BT	NA	NA	NA	NA	NA	NA	NA	NA	NA	NA	121	NA	116	127	205	NA	223	213	136	FALSE
1999	UNITED SUPPLIERS	US C1079 RR	97	173	189	NA	NA	NA	NA	NA	NA	NA	NA	NA	NA	NA	NA	NA	177	168	148	FALSE
1999	UNITED SUPPLIERS	US C1099	162	206	195	NA	NA	NA	NA	NA	NA	NA	NA	NA	NA	NA	NA	NA	200	190	180	FALSE
1999	UNITED SUPPLIERS	US C1099 ND	144	182	191	NA	NA	NA	NA	NA	NA	NA	NA	NA	NA	NA	NA	NA	201	87	137	FALSE
1999	UNITED SUPPLIERS	US C1109 BT	136	197	210	NA	NA	NA	NA	NA	NA	NA	NA	NA	NA	NA	NA	NA	180	212	150	FALSE
1999	UNITED SUPPLIERS	US C1119 ND	154	202	217	NA	NA	NA	NA	NA	NA	NA	NA	NA	NA	NA	NA	NA	213	94	123	FALSE
1999	UNITED SUPPLIERS	US C1119 RR	142	195	212	NA	NA	NA	NA	NA	NA	NA	NA	NA	NA	NA	NA	NA	202	217	164	FALSE
1999	UNITED SUPPLIERS	US C1129	155	182	207	NA	NA	NA	NA	NA	NA	NA	NA	NA	NA	NA	NA	NA	197	197	170	FALSE
1999	UNITED SUPPLIERS	US C1129 BT	147	202	217	NA	NA	NA	NA	NA	NA	NA	NA	NA	NA	NA	NA	NA	196	199	171	FALSE
1999	UNITED SUPPLIERS	US C1139 RR	136	213	221	NA	NA	NA	NA	NA	NA	NA	NA	NA	NA	NA	NA	NA	206	208	181	FALSE
1999	UNITED SUPPLIERS	US C1029 BT	NA	NA	NA	137	NA	185	NA	NA	194	NA	NA	NA	NA	NA	NA	NA	NA	NA	NA	FALSE
1999	UNITED SUPPLIERS	US C1069 BT	NA	NA	NA	128	NA	178	NA	NA	205	NA	NA	NA	NA	NA	NA	NA	206	185	152	FALSE
1999	UNITED SUPPLIERS	US E1050	NA	NA	NA	151	NA	188	NA	NA	187	NA	NA	NA	NA	NA	NA	NA	184	188	163	FALSE
1999	UNITED SUPPLIERS	US C1159 IT	NA	NA	NA	NA	NA	NA	NA	NA	NA	NA	110	NA	94	129	202	NA	NA	NA	NA	FALSE
1999	UNITED SUPPLIERS	US E1150	NA	NA	NA	NA	NA	NA	NA	NA	NA	NA	126	NA	102	130	185	NA	NA	NA	NA	FALSE
1999	UNITY	US 6216	151	211	211	NA	NA	NA	NA	NA	NA	NA	NA	NA	NA	NA	NA	NA	NA	NA	NA	FALSE
1999	UNITY	US 6287 A	NA	NA	NA	NA	NA	NA	NA	NA	NA	NA	NA	NA	NA	NA	NA	NA	215	201	166	FALSE
1999	WHATA	4373	NA	NA	NA	163	NA	218	NA	NA	206	NA	NA	NA	NA	NA	NA	NA	NA	NA	NA	FALSE
1999	WHATA	5219	NA	NA	NA	163	NA	194	NA	NA	198	NA	NA	NA	NA	NA	NA	NA	NA	NA	NA	FALSE
1999	WHATA	5259	NA	NA	NA	155	NA	186	NA	NA	211	NA	NA	NA	NA	NA	NA	NA	NA	NA	NA	FALSE
1999	WHATA	5454	NA	NA	NA	168	NA	199	NA	NA	191	NA	NA	NA	NA	NA	NA	NA	NA	NA	NA	FALSE
1999	WHATA	5488	NA	NA	NA	161	NA	209	NA	NA	189	NA	NA	NA	NA	NA	NA	NA	NA	NA	NA	FALSE
1999	WHATA	5498	NA	NA	NA	165	NA	206	NA	NA	205	NA	NA	NA	NA	NA	NA	NA	NA	NA	NA	FALSE
1999	WHISNAND	180	150	201	224	NA	NA	NA	NA	NA	NA	NA	117	NA	88	136	192	NA	NA	NA	NA	FALSE
1999	WHISNAND	181 BT	149	219	207	NA	NA	NA	NA	NA	NA	NA	NA	NA	NA	NA	NA	NA	NA	NA	NA	FALSE
1999	WHISNAND	182 BT	156	194	209	NA	NA	NA	NA	NA	NA	NA	NA	NA	NA	NA	NA	NA	NA	NA	NA	FALSE
1999	WHISNAND	196	NA	NA	NA	NA	NA	NA	NA	NA	NA	NA	129	NA	119	123	204	NA	NA	NA	NA	FALSE
1999	WHISNAND	199	NA	NA	NA	NA	NA	NA	NA	NA	NA	NA	137	NA	108	103	211	NA	NA	NA	NA	FALSE
1999	WILKEN	1100	154	201	220	NA	NA	NA	NA	NA	NA	NA	NA	NA	NA	NA	NA	NA	200	217	170	FALSE
1999	WILKEN	431	144	207	192	NA	NA	NA	NA	NA	NA	NA	NA	NA	NA	NA	NA	NA	NA	NA	NA	FALSE
1999	WILKEN	832	155	207	214	NA	NA	NA	NA	NA	NA	NA	NA	NA	NA	NA	NA	NA	NA	NA	NA	FALSE
1999	WILKEN	952	158	201	216	NA	NA	NA	NA	NA	NA	NA	NA	NA	NA	NA	NA	NA	NA	NA	NA	FALSE
1999	WILKEN	955	155	209	216	NA	NA	NA	NA	NA	NA	NA	NA	NA	NA	NA	NA	NA	NA	NA	NA	FALSE
1999	WILKEN	WEX 345	133	189	189	NA	NA	NA	NA	NA	NA	NA	NA	NA	NA	NA	NA	NA	NA	NA	NA	FALSE
1999	WILKEN	WEX 357	141	193	198	150	NA	204	NA	NA	182	NA	NA	NA	NA	NA	NA	NA	NA	NA	NA	FALSE
1999	WILKEN	WEX 358	130	179	175	NA	NA	NA	NA	NA	NA	NA	NA	NA	NA	NA	NA	NA	NA	NA	NA	FALSE
1999	WILKEN	WEX 359	150	205	194	NA	NA	NA	NA	NA	NA	NA	NA	NA	NA	NA	NA	NA	NA	NA	NA	FALSE
1999	BROWN	MID EX 78	NA	NA	NA	NA	NA	NA	NA	NA	NA	NA	137	NA	117	121	217	NA	NA	NA	NA	FALSE
1999	BROWN	MIDLAND 764	NA	NA	NA	NA	NA	NA	NA	NA	NA	NA	113	NA	84	121	190	NA	NA	NA	NA	FALSE
1999	BROWN	MIDLAND 785	NA	NA	NA	NA	NA	NA	NA	NA	NA	NA	131	NA	122	144	212	NA	NA	NA	NA	FALSE
1999	BROWN	MIDLAND 795	NA	NA	NA	NA	NA	NA	NA	NA	NA	NA	127	NA	93	106	212	NA	NA	NA	NA	FALSE
1999	BROWN	MIDLAND 798	NA	NA	NA	NA	NA	NA	NA	NA	NA	NA	123	NA	94	111	208	NA	NA	NA	NA	FALSE
1999	GEERTSON	GS-1117	NA	NA	NA	164	NA	194	NA	NA	195	NA	NA	NA	NA	NA	NA	NA	NA	NA	NA	FALSE
1999	KALTENBERG	K 5808	NA	NA	NA	136	NA	190	NA	NA	181	NA	NA	NA	NA	NA	NA	NA	NA	NA	NA	FALSE
1999	KALTENBERG	K 5959 BT	NA	NA	NA	135	NA	181	NA	NA	213	NA	NA	NA	NA	NA	NA	NA	NA	NA	NA	FALSE
1999	KALTENBERG	K 6006 IMI	NA	NA	NA	140	NA	178	NA	NA	188	NA	NA	NA	NA	NA	NA	NA	NA	NA	NA	FALSE
1999	KALTENBERG	K 6202	NA	NA	NA	166	NA	200	NA	NA	204	NA	NA	NA	NA	NA	NA	NA	NA	NA	NA	FALSE
1999	KALTENBERG	K 6411	NA	NA	NA	152	NA	205	NA	NA	210	NA	NA	NA	NA	NA	NA	NA	NA	NA	NA	FALSE
1999	KALTENBERG	K 6606	NA	NA	NA	142	NA	184	NA	NA	191	NA	NA	NA	NA	NA	NA	NA	NA	NA	NA	FALSE
1999	KALTENBERG	K 7001 BT	NA	NA	NA	150	NA	217	NA	NA	212	NA	NA	NA	NA	NA	NA	NA	NA	NA	NA	FALSE
1999	KALTENBERG	K 7004	NA	NA	NA	144	NA	140	NA	NA	167	NA	NA	NA	NA	NA	NA	NA	NA	NA	NA	FALSE
1999	KALTENBERG	K 7101	NA	NA	NA	156	NA	190	NA	NA	185	NA	NA	NA	NA	NA	NA	NA	NA	NA	NA	FALSE
1999	KALTENBERG	K 7106	NA	NA	NA	153	NA	204	NA	NA	215	NA	NA	NA	NA	NA	NA	NA	NA	NA	NA	FALSE
1999	TRELAY	7002	NA	NA	NA	161	NA	195	NA	NA	191	NA	NA	NA	NA	NA	NA	NA	NA	NA	NA	FALSE
1999	TRELAY	9095	NA	NA	NA	153	NA	212	NA	NA	198	NA	NA	NA	NA	NA	NA	NA	NA	NA	NA	FALSE
1999	TRELAY	HC 7529 BT	NA	NA	NA	134	NA	180	NA	NA	196	NA	NA	NA	NA	NA	NA	NA	NA	NA	NA	FALSE
1999	TRELAY	HC 7879 BT	NA	NA	NA	135	NA	204	NA	NA	203	NA	NA	NA	NA	NA	NA	NA	NA	NA	NA	FALSE
1999	FREEDOM	5680	NA	NA	NA	NA	NA	NA	NA	NA	NA	NA	113	NA	115	118	215	NA	207	201	133	FALSE
1999	FREEDOM	5503	NA	NA	NA	NA	NA	NA	NA	NA	NA	NA	NA	NA	NA	NA	NA	NA	204	217	169	FALSE
1999	FREEDOM	5555	NA	NA	NA	NA	NA	NA	NA	NA	NA	NA	NA	NA	NA	NA	NA	NA	211	215	173	FALSE
1999	GATEWAY	2158	NA	NA	NA	NA	NA	NA	NA	NA	NA	NA	112	NA	101	109	218	NA	NA	NA	NA	FALSE
1999	GATEWAY	2167	NA	NA	NA	NA	NA	NA	NA	NA	NA	NA	118	NA	105	117	199	NA	NA	NA	NA	FALSE
1999	MILES	519	NA	NA	NA	NA	NA	NA	NA	NA	NA	NA	112	NA	113	112	212	NA	NA	NA	NA	FALSE
1999	MILES	617	NA	NA	NA	NA	NA	NA	NA	NA	NA	NA	110	NA	81	99	208	NA	NA	NA	NA	FALSE
1999	POCKLINGTON	P 4871	NA	NA	NA	NA	NA	NA	NA	NA	NA	NA	102	NA	96	108	216	NA	192	202	162	FALSE
1999	POCKLINGTON	P 4981	NA	NA	NA	NA	NA	NA	NA	NA	NA	NA	101	NA	113	115	175	NA	197	203	152	FALSE
1999	POCKLINGTON	P 5071	NA	NA	NA	NA	NA	NA	NA	NA	NA	NA	118	NA	86	123	197	NA	200	209	174	FALSE
1999	POCKLINGTON	P 5151	NA	NA	NA	NA	NA	NA	NA	NA	NA	NA	133	NA	112	145	208	NA	189	200	166	FALSE
1999	POCKLINGTON	P 5921	NA	NA	NA	NA	NA	NA	NA	NA	NA	NA	136	NA	101	119	193	NA	214	187	149	FALSE
1999	TRIUMPH	1141 BT	NA	NA	NA	NA	NA	NA	NA	NA	NA	NA	125	NA	104	123	204	NA	NA	NA	NA	FALSE
1999	TRIUMPH	1514 BT	NA	NA	NA	NA	NA	NA	NA	NA	NA	NA	75	NA	107	119	228	NA	NA	NA	NA	FALSE
1999	TRIUMPH	1866 BT	NA	NA	NA	NA	NA	NA	NA	NA	NA	NA	130	NA	127	108	208	NA	NA	NA	NA	FALSE
1999	ZIMMERMAN	1851 W	NA	NA	NA	NA	NA	NA	NA	NA	NA	NA	114	NA	111	94	228	NA	NA	NA	NA	FALSE
1999	ZIMMERMAN	N 71-T7	NA	NA	NA	NA	NA	NA	NA	NA	NA	NA	107	NA	106	106	198	NA	NA	NA	NA	FALSE
1999	ZIMMERMAN	Z-37	NA	NA	NA	NA	NA	NA	NA	NA	NA	NA	125	NA	114	99	210	NA	NA	NA	NA	FALSE
1999	ZIMMERMAN	Z-39	NA	NA	NA	NA	NA	NA	NA	NA	NA	NA	121	NA	118	111	206	NA	NA	NA	NA	FALSE
1999	ZIMMERMAN	Z-62-W	NA	NA	NA	NA	NA	NA	NA	NA	NA	NA	95	NA	79	102	219	NA	NA	NA	NA	FALSE
1999	ZIMMERMAN	Z-75-W	NA	NA	NA	NA	NA	NA	NA	NA	NA	NA	72	NA	68	92	179	NA	NA	NA	NA	FALSE
1999	FEDERAL	FX 39 F	NA	NA	NA	NA	NA	NA	NA	NA	NA	NA	NA	NA	NA	NA	NA	NA	201	206	164	FALSE
2000	ADLER	2700	201	150	204	NA	NA	NA	NA	NA	NA	NA	NA	NA	NA	NA	NA	NA	NA	NA	NA	FALSE
2000	AG VENTURE	AV 813	207	178	210	NA	NA	NA	NA	NA	NA	NA	169	176	187	NA	NA	NA	NA	NA	NA	FALSE
2000	AG VENTURE	AV 825	183	156	202	NA	NA	NA	NA	NA	NA	NA	NA	NA	NA	NA	NA	NA	NA	NA	NA	FALSE
2000	AG VENTURE	AV 864	NA	NA	NA	NA	NA	NA	NA	NA	NA	NA	198	180	170	NA	NA	NA	NA	NA	NA	FALSE
2000	AGRIPRO	9466	208	176	212	NA	163	199	216	NA	NA	NA	NA	NA	NA	NA	NA	NA	NA	223	206	FALSE
2000	AGRIPRO	9565	186	170	201	NA	NA	NA	NA	NA	NA	NA	NA	NA	NA	NA	NA	NA	NA	228	199	FALSE
2000	AGRIPRO	9597 IT	203	177	197	NA	NA	NA	NA	NA	NA	NA	NA	NA	NA	NA	NA	NA	NA	216	192	FALSE
2000	ASGROW	RX637	203	175	203	NA	179	199	206	NA	NA	NA	NA	NA	NA	NA	NA	NA	NA	214	202	FALSE
2000	ASGROW	RX708	207	190	193	NA	178	206	214	NA	NA	NA	NA	NA	NA	NA	NA	NA	NA	208	191	TRUE
2000	ASGROW	RX764	192	160	207	NA	NA	NA	NA	NA	NA	NA	192	173	179	NA	NA	NA	NA	220	196	FALSE
2000	ASGROW	RX508YG	NA	NA	NA	NA	189	176	175	NA	NA	NA	NA	NA	NA	NA	NA	NA	NA	NA	NA	FALSE
2000	ASGROW	RX889	NA	NA	NA	NA	NA	NA	NA	NA	NA	NA	182	185	186	NA	NA	NA	NA	NA	NA	FALSE
2000	BECK'S	5322	209	164	214	NA	167	194	210	NA	NA	NA	NA	NA	NA	NA	NA	NA	NA	NA	NA	FALSE
2000	BECK'S	5405 BT 1	176	138	185	NA	NA	NA	NA	NA	NA	NA	NA	NA	NA	NA	NA	NA	NA	NA	NA	FALSE
2000	BECK'S	5422	173	149	191	NA	NA	NA	NA	NA	NA	NA	NA	NA	NA	NA	NA	NA	NA	NA	NA	FALSE
2000	BECK'S	5622	184	148	203	NA	NA	NA	NA	NA	NA	NA	NA	NA	NA	NA	NA	NA	NA	NA	NA	FALSE
2000	BECK'S	5959	203	165	183	NA	NA	NA	NA	NA	NA	NA	NA	NA	NA	NA	NA	NA	NA	NA	NA	FALSE
2000	BECK'S	5283 BT 1	NA	NA	NA	NA	185	215	215	NA	NA	NA	NA	NA	NA	NA	NA	NA	NA	NA	NA	FALSE
2000	BECK'S	6580	NA	NA	NA	NA	NA	NA	NA	NA	NA	NA	178	163	205	NA	NA	NA	NA	NA	NA	FALSE
2000	BECK'S	8280	NA	NA	NA	NA	NA	NA	NA	NA	NA	NA	191	172	184	NA	NA	NA	NA	NA	NA	FALSE
2000	BIO GENE	BG 1091	197	172	196	NA	NA	NA	NA	NA	NA	NA	NA	NA	NA	NA	NA	NA	NA	NA	NA	FALSE
2000	BIO GENE	BG 1100	190	166	200	NA	NA	NA	NA	NA	NA	NA	NA	NA	NA	NA	NA	NA	NA	NA	NA	FALSE
2000	BIO GENE	BG 307	189	162	197	NA	NA	NA	NA	NA	NA	NA	NA	NA	NA	NA	NA	NA	NA	NA	NA	FALSE
2000	BIO GENE	BG 309	187	166	180	NA	NA	NA	NA	NA	NA	NA	NA	NA	NA	NA	NA	NA	NA	NA	NA	FALSE
2000	BIO GENE	BG 312	183	159	195	NA	NA	NA	NA	NA	NA	NA	NA	NA	NA	NA	NA	NA	NA	NA	NA	FALSE
2000	BIO GENE	BG 316	NA	NA	NA	NA	NA	NA	NA	NA	NA	NA	204	194	193	NA	NA	NA	NA	NA	NA	FALSE
2000	BIO GENE	BT 311	186	170	207	NA	NA	NA	NA	NA	NA	NA	NA	NA	NA	NA	NA	NA	NA	NA	NA	FALSE
2000	BIO GENE	BG 1050	NA	NA	NA	NA	165	186	193	NA	NA	NA	NA	NA	NA	NA	NA	NA	NA	NA	NA	FALSE
2000	BIO GENE	BG 1070	NA	NA	NA	NA	169	189	211	NA	NA	NA	NA	NA	NA	NA	NA	NA	NA	NA	NA	FALSE
2000	BIO GENE	BG 1080	NA	NA	NA	NA	166	200	212	NA	NA	NA	NA	NA	NA	NA	NA	NA	NA	NA	NA	FALSE
2000	BIO GENE	BG 407	NA	NA	NA	NA	NA	NA	NA	NA	NA	NA	181	173	191	NA	NA	NA	NA	NA	NA	FALSE
2000	BIO GENE	BG 408	NA	NA	NA	NA	NA	NA	NA	NA	NA	NA	177	176	200	NA	NA	NA	NA	NA	NA	FALSE
2000	BIO GENE	BG 422	NA	NA	NA	NA	NA	NA	NA	NA	NA	NA	172	155	180	NA	NA	NA	NA	NA	NA	FALSE
2000	BIO GENE	BT 4220	NA	NA	NA	NA	NA	NA	NA	NA	NA	NA	151	178	186	NA	NA	NA	NA	NA	NA	FALSE
2000	BURRUS	436	NA	NA	NA	NA	184	202	209	NA	NA	NA	NA	NA	NA	NA	NA	NA	NA	NA	NA	FALSE
2000	BURRUS	440	215	155	205	NA	168	200	219	NA	NA	NA	NA	NA	NA	NA	NA	NA	NA	239	196	FALSE
2000	BURRUS	442	214	176	216	NA	NA	NA	NA	NA	NA	NA	203	191	196	NA	NA	NA	NA	238	201	FALSE
2000	BURRUS	569	183	150	193	NA	160	176	230	NA	NA	NA	222	177	178	NA	NA	NA	NA	233	203	TRUE
2000	BURRUS	622	205	183	204	NA	NA	NA	NA	NA	NA	NA	187	180	196	NA	NA	NA	NA	214	204	FALSE
2000	BURRUS	663	191	163	205	NA	NA	NA	NA	NA	NA	NA	NA	NA	NA	NA	NA	NA	NA	232	206	FALSE
2000	BURRUS	664 BT	180	149	194	NA	NA	NA	NA	NA	NA	NA	NA	NA	NA	NA	NA	NA	NA	203	207	FALSE
2000	BURRUS	333 BT	NA	NA	NA	NA	170	180	191	NA	NA	NA	NA	NA	NA	NA	NA	NA	NA	NA	NA	FALSE
2000	BURRUS	789	NA	NA	NA	NA	NA	NA	NA	NA	NA	NA	188	183	169	NA	NA	NA	NA	NA	NA	FALSE
2000	BURRUS	BX 86	NA	NA	NA	NA	NA	NA	NA	NA	NA	NA	172	173	186	NA	NA	NA	NA	NA	NA	FALSE
2000	CARGILL	6521 BT	201	171	202	NA	184	206	210	NA	NA	NA	NA	NA	NA	NA	NA	NA	NA	232	203	FALSE
2000	CARGILL	6912	200	162	196	NA	164	199	205	NA	NA	NA	173	163	152	NA	NA	NA	NA	229	198	TRUE
2000	CARGILL	6920 BT	189	147	195	NA	NA	NA	NA	NA	NA	NA	NA	NA	NA	NA	NA	NA	NA	234	200	FALSE
2000	CARGILL	8112	172	152	191	NA	NA	NA	NA	NA	NA	NA	185	173	196	NA	NA	NA	NA	211	199	FALSE
2000	CARGILL	4521 BT	NA	NA	NA	NA	173	192	184	NA	NA	NA	NA	NA	NA	NA	NA	NA	NA	NA	NA	FALSE
2000	CARGILL	5320 BT	NA	NA	NA	NA	180	195	188	NA	NA	NA	NA	NA	NA	NA	NA	NA	NA	NA	NA	FALSE
2000	CARGILL	7812	NA	NA	NA	NA	NA	NA	NA	NA	NA	NA	179	175	198	NA	NA	NA	NA	NA	NA	FALSE
2000	CORN BELT	C 608	194	153	204	NA	NA	NA	NA	NA	NA	NA	NA	NA	NA	NA	NA	NA	NA	NA	NA	FALSE
2000	CORN BELT	C 609	196	164	201	NA	NA	NA	NA	NA	NA	NA	NA	NA	NA	NA	NA	NA	NA	NA	NA	FALSE
2000	CORN BELT	C 611	196	134	198	NA	NA	NA	NA	NA	NA	NA	NA	NA	NA	NA	NA	NA	NA	NA	NA	FALSE
2000	CORNELIUS	C 507	NA	NA	NA	NA	181	210	216	NA	NA	NA	NA	NA	NA	NA	NA	NA	NA	NA	NA	FALSE
2000	CORNELIUS	C 548	NA	NA	NA	NA	178	206	215	NA	NA	NA	NA	NA	NA	NA	NA	NA	NA	NA	NA	FALSE
2000	CORNELIUS	C 578 YG	NA	NA	NA	NA	172	203	209	NA	NA	NA	NA	NA	NA	NA	NA	NA	NA	NA	NA	FALSE
2000	CORNELIUS	C 590 YG	NA	NA	NA	NA	172	204	211	NA	NA	NA	NA	NA	NA	NA	NA	NA	NA	NA	NA	FALSE
2000	CORNELIUS	C 635	NA	NA	NA	NA	171	203	203	NA	NA	NA	NA	NA	NA	NA	NA	NA	NA	NA	NA	FALSE
2000	CORNELIUS	C 643 A	NA	NA	NA	NA	155	174	209	NA	NA	NA	NA	NA	NA	NA	NA	NA	NA	NA	NA	FALSE
2000	CORNELIUS	C 647	NA	NA	NA	NA	173	196	206	NA	NA	NA	NA	NA	NA	NA	NA	NA	NA	NA	NA	FALSE
2000	CORNELIUS	C 652	NA	NA	NA	NA	168	194	205	NA	NA	NA	NA	NA	NA	NA	NA	NA	NA	NA	NA	FALSE
2000	CROW'S	C 4908	208	164	221	NA	164	187	194	NA	NA	NA	NA	NA	NA	NA	NA	NA	NA	226	200	FALSE
2000	CROW'S	C 4911 BT	192	150	202	NA	NA	NA	NA	NA	NA	NA	212	194	196	NA	NA	NA	NA	224	205	FALSE
2000	CROW'S	C 496	176	141	190	NA	NA	NA	NA	NA	NA	NA	182	182	212	NA	NA	NA	NA	247	202	FALSE
2000	CROW'S	C 351	NA	NA	NA	NA	172	179	183	NA	NA	NA	NA	NA	NA	NA	NA	NA	NA	NA	NA	FALSE
2000	CROW'S	C 363	NA	NA	NA	NA	175	196	174	NA	NA	NA	NA	NA	NA	NA	NA	NA	NA	NA	NA	FALSE
2000	CROW'S	C 438 BT	NA	NA	NA	NA	171	203	227	NA	NA	NA	NA	NA	NA	NA	NA	NA	NA	NA	NA	FALSE
2000	CROW'S	C 5250	NA	NA	NA	NA	NA	NA	NA	NA	NA	NA	201	178	189	NA	NA	NA	NA	NA	NA	FALSE
2000	DAIRYLAND	STEALTH 1410	NA	NA	NA	NA	174	200	205	NA	NA	NA	NA	NA	NA	NA	NA	NA	NA	219	186	FALSE
2000	DAIRYLAND	STEALTH 1412	186	167	195	NA	180	189	214	NA	NA	NA	NA	NA	NA	NA	NA	NA	NA	NA	NA	FALSE
2000	DAIRYLAND	STEALTH 1412 BT	201	146	199	NA	NA	NA	NA	NA	NA	NA	NA	NA	NA	NA	NA	NA	NA	NA	NA	FALSE
2000	DAIRYLAND	STEALTH 1414	195	162	190	NA	163	191	205	NA	NA	NA	NA	NA	NA	NA	NA	NA	NA	226	204	FALSE
2000	DAIRYLAND	STEALTH 1416	173	169	187	NA	NA	NA	NA	NA	NA	NA	NA	NA	NA	NA	NA	NA	NA	NA	NA	FALSE
2000	DAIRYLAND	STEALTH 1515	220	185	204	NA	NA	NA	NA	NA	NA	NA	NA	NA	NA	NA	NA	NA	NA	NA	NA	FALSE
2000	DAIRYLAND	STEALTH 1609	226	172	194	NA	188	213	200	NA	NA	NA	NA	NA	NA	NA	NA	NA	NA	NA	NA	FALSE
2000	DAIRYLAND	STEALTH 1611	188	164	217	NA	166	196	181	NA	NA	NA	NA	NA	NA	NA	NA	NA	NA	237	205	FALSE
2000	DAIRYLAND	STEALTH 1409	NA	NA	NA	NA	171	203	151	NA	NA	NA	NA	NA	NA	NA	NA	NA	NA	NA	NA	FALSE
2000	DAIRYLAND	STEALTH 1507	NA	NA	NA	NA	163	200	215	NA	NA	NA	NA	NA	NA	NA	NA	NA	NA	NA	NA	FALSE
2000	DAIRYLAND	STEALTH 1606	NA	NA	NA	NA	177	210	220	NA	NA	NA	NA	NA	NA	NA	NA	NA	NA	NA	NA	FALSE
2000	DEKALB	DKC58-52	194	158	202	NA	191	207	201	NA	NA	NA	172	177	204	NA	NA	NA	NA	205	207	TRUE
2000	DEKALB	DKC61-24	209	179	201	NA	NA	NA	NA	NA	NA	NA	188	196	199	NA	NA	NA	NA	220	209	FALSE
2000	DEKALB	DKC65-25	188	152	196	NA	NA	NA	NA	NA	NA	NA	178	172	205	NA	NA	NA	NA	212	206	FALSE
2000	DEKALB	DK567	NA	NA	NA	NA	183	205	201	NA	NA	NA	NA	NA	NA	NA	NA	NA	NA	NA	NA	FALSE
2000	DEKALB	DKC53-32	NA	NA	NA	NA	184	180	192	NA	NA	NA	NA	NA	NA	NA	NA	NA	NA	NA	NA	FALSE
2000	DEKALB	DK611	NA	NA	NA	NA	NA	NA	NA	NA	NA	NA	199	177	205	NA	NA	NA	NA	NA	NA	FALSE
2000	DEKALB	DK647BTY	NA	NA	NA	NA	NA	NA	NA	NA	NA	NA	200	178	211	NA	NA	NA	NA	NA	NA	FALSE
2000	DIENER	DB 1050	NA	NA	NA	NA	NA	NA	NA	NA	NA	NA	NA	NA	NA	NA	NA	NA	NA	222	201	FALSE
2000	DIENER	DB 1070	NA	NA	NA	NA	NA	NA	NA	NA	NA	NA	NA	NA	NA	NA	NA	NA	NA	226	195	FALSE
2000	DIENER	DB 1075	NA	NA	NA	NA	NA	NA	NA	NA	NA	NA	NA	NA	NA	NA	NA	NA	NA	209	195	FALSE
2000	DIENER	DB 1077	NA	NA	NA	NA	NA	NA	NA	NA	NA	NA	NA	NA	NA	NA	NA	NA	NA	213	188	FALSE
2000	DIENER	DB 1099	NA	NA	NA	NA	NA	NA	NA	NA	NA	NA	NA	NA	NA	NA	NA	NA	NA	219	194	FALSE
2000	DIENER	DB 1100 BT	NA	NA	NA	NA	NA	NA	NA	NA	NA	NA	NA	NA	NA	NA	NA	NA	NA	223	195	FALSE
2000	DIENER	DB 1113	NA	NA	NA	NA	NA	NA	NA	NA	NA	NA	NA	NA	NA	NA	NA	NA	NA	230	204	FALSE
2000	DIENER	DB 1135	NA	NA	NA	NA	NA	NA	NA	NA	NA	NA	NA	NA	NA	NA	NA	NA	NA	227	189	FALSE
2000	DIENER	DB 9050 BT	NA	NA	NA	NA	NA	NA	NA	NA	NA	NA	NA	NA	NA	NA	NA	NA	NA	229	198	FALSE
2000	DIENER	DB 9910 BT	NA	NA	NA	NA	NA	NA	NA	NA	NA	NA	NA	NA	NA	NA	NA	NA	NA	223	195	FALSE
2000	GARST	8342 GLS/BT/IT	210	173	197	NA	NA	NA	NA	NA	NA	NA	181	181	197	NA	NA	NA	NA	220	202	FALSE
2000	GARST	8464 IT	208	181	205	NA	181	201	219	NA	NA	NA	185	187	194	NA	NA	NA	NA	228	199	TRUE
2000	GARST	8585 GLS/IT	195	162	193	NA	187	194	202	NA	NA	NA	NA	NA	NA	NA	NA	NA	NA	219	184	FALSE
2000	GARST	8530 BT	NA	NA	NA	NA	186	201	196	NA	NA	NA	NA	NA	NA	NA	NA	NA	NA	NA	NA	FALSE
2000	GARST	8590	NA	NA	NA	NA	187	207	204	NA	NA	NA	170	177	184	NA	NA	NA	NA	NA	NA	FALSE
2000	GARST	8341	NA	NA	NA	NA	NA	NA	NA	NA	NA	NA	186	176	188	NA	NA	NA	NA	NA	NA	FALSE
2000	GOLDEN HARVEST	EX 08799	220	172	205	NA	NA	NA	NA	NA	NA	NA	NA	NA	NA	NA	NA	NA	NA	NA	NA	FALSE
2000	GOLDEN HARVEST	EX 09206	204	174	209	NA	NA	NA	NA	NA	NA	NA	NA	NA	NA	NA	NA	NA	NA	NA	NA	FALSE
2000	GOLDEN HARVEST	EX 98712	206	183	205	NA	NA	NA	NA	NA	NA	NA	NA	NA	NA	NA	NA	NA	NA	NA	NA	FALSE
2000	GOLDEN HARVEST	H-2552	220	172	202	NA	NA	NA	NA	NA	NA	NA	NA	NA	NA	NA	NA	NA	NA	NA	NA	FALSE
2000	GOLDEN HARVEST	H-8250	NA	NA	NA	NA	178	188	204	NA	NA	NA	NA	NA	NA	NA	NA	NA	NA	NA	NA	FALSE
2000	GOLDEN HARVEST	H-8562	NA	NA	NA	NA	171	209	218	NA	NA	NA	NA	NA	NA	NA	NA	NA	NA	NA	NA	FALSE
2000	GOLDEN HARVEST	H-9229	216	176	210	NA	165	202	207	NA	NA	NA	192	186	188	NA	NA	NA	NA	224	196	TRUE
2000	GOLDEN HARVEST	H-9285 BT	NA	NA	NA	NA	173	200	219	NA	NA	NA	NA	NA	NA	NA	NA	NA	NA	NA	NA	FALSE
2000	GOLDEN HARVEST	H-9345	207	169	202	NA	NA	NA	NA	NA	NA	NA	181	170	183	NA	NA	NA	NA	215	193	FALSE
2000	GOLDEN HARVEST	H-8877	NA	NA	NA	NA	177	204	213	NA	NA	NA	NA	NA	NA	NA	NA	NA	NA	NA	NA	FALSE
2000	GOLDEN HARVEST	EX 457	NA	NA	NA	NA	NA	NA	NA	NA	NA	NA	195	172	174	NA	NA	NA	NA	NA	NA	FALSE
2000	GOLDEN HARVEST	EX 99504	NA	NA	NA	NA	NA	NA	NA	NA	NA	NA	189	182	174	NA	NA	NA	NA	NA	NA	FALSE
2000	GOLDEN HARVEST	H-9376	NA	NA	NA	NA	NA	NA	NA	NA	NA	NA	180	172	188	NA	NA	NA	NA	NA	NA	FALSE
2000	GOLDEN HARVEST	EX 09445	NA	NA	NA	NA	NA	NA	NA	NA	NA	NA	NA	NA	NA	NA	NA	NA	NA	225	188	FALSE
2000	GREAT LAKES	5758	212	174	211	NA	166	193	206	NA	NA	NA	NA	NA	NA	NA	NA	NA	NA	224	203	FALSE
2000	GREAT LAKES	6060 BT	180	154	181	NA	NA	NA	NA	NA	NA	NA	NA	NA	NA	NA	NA	NA	NA	NA	NA	FALSE
2000	GREAT LAKES	6113	187	155	183	NA	188	204	216	NA	NA	NA	NA	NA	NA	NA	NA	NA	NA	227	189	FALSE
2000	GREAT LAKES	6211	168	154	180	NA	NA	NA	NA	NA	NA	NA	NA	NA	NA	NA	NA	NA	NA	NA	NA	FALSE
2000	GREAT LAKES	6214	180	154	205	NA	NA	NA	NA	NA	NA	NA	NA	NA	NA	NA	NA	NA	NA	NA	NA	FALSE
2000	GREAT LAKES	6317	172	145	165	NA	NA	NA	NA	NA	NA	NA	191	185	186	NA	NA	NA	NA	212	183	FALSE
2000	GREAT LAKES	5675	NA	NA	NA	NA	178	202	173	NA	NA	NA	NA	NA	NA	NA	NA	NA	NA	NA	NA	FALSE
2000	GREAT LAKES	5816	NA	NA	NA	NA	177	192	189	NA	NA	NA	NA	NA	NA	NA	NA	NA	NA	NA	NA	FALSE
2000	GREAT LAKES	6584	NA	NA	NA	NA	NA	NA	NA	NA	NA	NA	201	191	193	NA	NA	NA	NA	NA	NA	FALSE
2000	GREAT LAKES	6631	NA	NA	NA	NA	NA	NA	NA	NA	NA	NA	179	191	160	NA	NA	NA	NA	NA	NA	FALSE
2000	GREAT LAKES	6265 BT	NA	NA	NA	NA	NA	NA	NA	NA	NA	NA	NA	NA	NA	NA	NA	NA	NA	218	205	FALSE
2000	GROWMARK	FS 6576	200	156	191	NA	NA	NA	NA	NA	NA	NA	NA	NA	NA	NA	NA	NA	NA	223	202	FALSE
2000	GROWMARK	FS 6598	161	140	169	NA	NA	NA	NA	NA	NA	NA	NA	NA	NA	NA	NA	NA	NA	210	184	FALSE
2000	GROWMARK	FS 6711	198	167	194	NA	NA	NA	NA	NA	NA	NA	NA	NA	NA	NA	NA	NA	NA	227	192	FALSE
2000	GROWMARK	FS 6890	159	134	170	NA	NA	NA	NA	NA	NA	NA	168	191	186	NA	NA	NA	NA	NA	NA	FALSE
2000	GROWMARK	FS 6971	200	181	201	NA	NA	NA	NA	NA	NA	NA	177	173	181	NA	NA	NA	NA	NA	NA	FALSE
2000	GROWMARK	FS 5221	NA	NA	NA	NA	174	191	206	NA	NA	NA	NA	NA	NA	NA	NA	NA	NA	NA	NA	FALSE
2000	GROWMARK	FS 5308	NA	NA	NA	NA	166	209	218	NA	NA	NA	NA	NA	NA	NA	NA	NA	NA	NA	NA	FALSE
2000	GROWMARK	FS 6141	NA	NA	NA	NA	184	187	203	NA	NA	NA	NA	NA	NA	NA	NA	NA	NA	213	184	FALSE
2000	GROWMARK	FS 7111	NA	NA	NA	NA	NA	NA	NA	NA	NA	NA	180	176	199	NA	NA	NA	NA	NA	NA	FALSE
2000	GUTWEIN	2595	210	156	215	NA	NA	NA	NA	NA	NA	NA	NA	NA	NA	NA	NA	NA	NA	NA	NA	FALSE
2000	GUTWEIN	2602	181	142	195	NA	NA	NA	NA	NA	NA	NA	NA	NA	NA	NA	NA	NA	NA	NA	NA	FALSE
2000	GUTWEIN	2515	NA	NA	NA	NA	183	201	202	NA	NA	NA	NA	NA	NA	NA	NA	NA	NA	NA	NA	FALSE
2000	GUTWEIN	2520 CL	NA	NA	NA	NA	165	196	205	NA	NA	NA	NA	NA	NA	NA	NA	NA	NA	NA	NA	FALSE
2000	HENKEL	H 1616	NA	NA	NA	NA	173	207	199	NA	NA	NA	NA	NA	NA	NA	NA	NA	NA	NA	NA	FALSE
2000	HENKEL	H 1650	NA	NA	NA	NA	173	201	213	NA	NA	NA	NA	NA	NA	NA	NA	NA	NA	NA	NA	FALSE
2000	HENKEL	H 1730	NA	NA	NA	NA	178	187	207	NA	NA	NA	NA	NA	NA	NA	NA	NA	NA	NA	NA	FALSE
2000	HENKEL	H 1820	NA	NA	NA	NA	186	201	203	NA	NA	NA	NA	NA	NA	NA	NA	NA	NA	NA	NA	FALSE
2000	HENKEL	H 1821	NA	NA	NA	NA	181	199	201	NA	NA	NA	NA	NA	NA	NA	NA	NA	NA	NA	NA	FALSE
2000	HENKEL	H 8820 BT	NA	NA	NA	NA	187	200	224	NA	NA	NA	NA	NA	NA	NA	NA	NA	NA	NA	NA	FALSE
2000	HENKEL	H 8865 BT	NA	NA	NA	NA	180	194	190	NA	NA	NA	NA	NA	NA	NA	NA	NA	NA	NA	NA	FALSE
2000	HENKEL	H 91 RR	NA	NA	NA	NA	189	205	205	NA	NA	NA	NA	NA	NA	NA	NA	NA	NA	NA	NA	FALSE
2000	HOBLIT	513	218	155	214	NA	NA	NA	NA	NA	NA	NA	NA	NA	NA	NA	NA	NA	NA	NA	NA	FALSE
2000	HOBLIT	519	188	170	195	NA	NA	NA	NA	NA	NA	NA	NA	NA	NA	NA	NA	NA	NA	NA	NA	FALSE
2000	HOBLIT	520	NA	NA	NA	NA	NA	NA	NA	NA	NA	NA	201	180	187	NA	NA	NA	NA	NA	NA	FALSE
2000	HOBLIT	564	NA	NA	NA	NA	NA	NA	NA	NA	NA	NA	179	179	170	NA	NA	NA	NA	NA	NA	FALSE
2000	HOBLIT	516	NA	NA	NA	NA	NA	NA	NA	NA	NA	NA	NA	NA	NA	NA	NA	NA	NA	231	202	FALSE
2000	HOBLIT	526	NA	NA	NA	NA	NA	NA	NA	NA	NA	NA	NA	NA	NA	NA	NA	NA	NA	251	209	FALSE
2000	HORIZON	7358 BT	183	160	200	NA	NA	NA	NA	NA	NA	NA	NA	NA	NA	NA	NA	NA	NA	234	199	FALSE
2000	HORIZON	7365	207	175	200	NA	NA	NA	NA	NA	NA	NA	NA	NA	NA	NA	NA	NA	NA	235	199	FALSE
2000	HORIZON	7405	200	169	197	NA	NA	NA	NA	NA	NA	NA	NA	NA	NA	NA	NA	NA	NA	227	196	FALSE
2000	HORIZON	EX 0152	171	143	181	NA	NA	NA	NA	NA	NA	NA	206	183	187	NA	NA	NA	NA	214	199	FALSE
2000	HUBNER	H 3410	185	159	156	NA	NA	NA	NA	NA	NA	NA	NA	NA	NA	NA	NA	NA	NA	222	188	FALSE
2000	HUBNER	H 3420	201	151	185	NA	NA	NA	NA	NA	NA	NA	NA	NA	NA	NA	NA	NA	NA	210	179	FALSE
2000	HUBNER	H 3487	190	174	183	NA	153	170	206	NA	NA	NA	NA	NA	NA	NA	NA	NA	NA	220	194	FALSE
2000	HUBNER	H 3505	189	163	194	NA	NA	NA	NA	NA	NA	NA	NA	NA	NA	NA	NA	NA	NA	212	194	FALSE
2000	HUBNER	H 3555	187	166	201	NA	NA	NA	NA	NA	NA	NA	189	192	202	NA	NA	NA	NA	249	201	FALSE
2000	HUBNER	H 3574	184	161	200	NA	NA	NA	NA	NA	NA	NA	186	184	210	NA	NA	NA	NA	230	202	FALSE
2000	HUBNER	H 3658	198	168	198	NA	NA	NA	NA	NA	NA	NA	162	175	197	NA	NA	NA	NA	224	196	FALSE
2000	HUBNER	H 3713	190	150	201	NA	NA	NA	NA	NA	NA	NA	214	163	150	NA	NA	NA	NA	229	199	FALSE
2000	HUBNER	H 3284	NA	NA	NA	NA	176	193	203	NA	NA	NA	NA	NA	NA	NA	NA	NA	NA	NA	NA	FALSE
2000	HUBNER	H 3906	NA	NA	NA	NA	171	206	213	NA	NA	NA	NA	NA	NA	NA	NA	NA	NA	NA	NA	FALSE
2000	HUBNER	H 3409	NA	NA	NA	NA	NA	NA	NA	NA	NA	NA	193	183	197	NA	NA	NA	NA	NA	NA	FALSE
2000	HUBNER	H 3615	NA	NA	NA	NA	NA	NA	NA	NA	NA	NA	183	162	189	NA	NA	NA	NA	NA	NA	FALSE
2000	HUGHES	5910	NA	NA	NA	NA	190	203	167	NA	NA	NA	NA	NA	NA	NA	NA	NA	NA	NA	NA	FALSE
2000	HUGHES	3799	NA	NA	NA	NA	169	193	192	NA	NA	NA	NA	NA	NA	NA	NA	NA	NA	NA	NA	FALSE
2000	HUGHES	4118	NA	NA	NA	NA	173	191	193	NA	NA	NA	NA	NA	NA	NA	NA	NA	NA	NA	NA	FALSE
2000	HUGHES	5150	NA	NA	NA	NA	181	207	207	NA	NA	NA	NA	NA	NA	NA	NA	NA	NA	NA	NA	FALSE
2000	HUGHES	5600	NA	NA	NA	NA	176	204	218	NA	NA	NA	NA	NA	NA	NA	NA	NA	NA	NA	NA	FALSE
2000	HUGHES	5602	NA	NA	NA	NA	167	188	189	NA	NA	NA	NA	NA	NA	NA	NA	NA	NA	NA	NA	FALSE
2000	HUGHES	5906	NA	NA	NA	NA	175	198	209	NA	NA	NA	NA	NA	NA	NA	NA	NA	NA	NA	NA	FALSE
2000	HUGHES	6100	NA	NA	NA	NA	160	194	211	NA	NA	NA	NA	NA	NA	NA	NA	NA	NA	NA	NA	FALSE
2000	icorn.com	Ex 1060	195	176	194	NA	170	200	206	NA	NA	NA	NA	NA	NA	NA	NA	NA	NA	NA	NA	FALSE
2000	icorn.com	i 106.A4	205	178	202	NA	159	189	214	NA	NA	NA	NA	NA	NA	NA	NA	NA	NA	NA	NA	FALSE
2000	icorn.com	i 108.G9	200	182	206	NA	NA	NA	NA	NA	NA	NA	NA	NA	NA	NA	NA	NA	NA	218	192	FALSE
2000	icorn.com	i 110.H2	189	164	193	NA	NA	NA	NA	NA	NA	NA	NA	NA	NA	NA	NA	NA	NA	231	201	FALSE
2000	icorn.com	i 111.E3	212	186	209	NA	NA	NA	NA	NA	NA	NA	NA	NA	NA	NA	NA	NA	NA	217	216	FALSE
2000	icorn.com	i 112.F5	212	173	196	NA	NA	NA	NA	NA	NA	NA	180	189	201	NA	NA	NA	NA	217	202	FALSE
2000	icorn.com	i 113.J4	170	157	180	NA	NA	NA	NA	NA	NA	NA	NA	NA	NA	NA	NA	NA	NA	232	198	FALSE
2000	icorn.com	i 114.K1	202	177	204	NA	NA	NA	NA	NA	NA	NA	194	165	189	NA	NA	NA	NA	NA	NA	FALSE
2000	icorn.com	Ex 1020	NA	NA	NA	NA	173	176	186	NA	NA	NA	NA	NA	NA	NA	NA	NA	NA	NA	NA	FALSE
2000	KRUGER	EX 13+BT	211	178	204	NA	NA	NA	NA	NA	NA	NA	216	174	194	NA	NA	NA	NA	221	207	FALSE
2000	KRUGER	EX 15	199	182	188	NA	NA	NA	NA	NA	NA	NA	167	176	192	NA	NA	NA	NA	223	203	FALSE
2000	KRUGER	K-2017	183	157	189	NA	NA	NA	NA	NA	NA	NA	215	181	196	NA	NA	NA	NA	218	195	FALSE
2000	KRUGER	K-9013 BT	190	151	197	NA	180	194	202	NA	NA	NA	214	197	212	NA	NA	NA	NA	231	209	TRUE
2000	KRUGER	K-9014 BT	213	183	206	NA	168	196	226	NA	NA	NA	198	187	199	NA	NA	NA	NA	233	195	TRUE
2000	KRUGER	K-9111	NA	NA	NA	NA	175	205	218	NA	NA	NA	NA	NA	NA	NA	NA	NA	NA	233	212	FALSE
2000	KRUGER	K-9113	200	169	194	NA	NA	NA	NA	NA	NA	NA	176	187	186	NA	NA	NA	NA	229	207	TRUE
2000	KRUGER	K-9114	176	137	208	NA	159	175	167	NA	NA	NA	185	195	190	NA	NA	NA	NA	248	213	TRUE
2000	KRUGER	K-9115	179	154	205	NA	174	191	201	NA	NA	NA	207	191	197	NA	NA	NA	NA	225	200	TRUE
2000	KRUGER	K-9115 A	NA	NA	NA	NA	177	197	224	NA	NA	NA	NA	NA	NA	NA	NA	NA	NA	NA	NA	FALSE
2000	KRUGER	K-9115 BT	197	169	198	NA	NA	NA	NA	NA	NA	NA	200	169	199	NA	NA	NA	NA	229	200	FALSE
2000	KRUGER	K-9117	207	183	214	NA	NA	NA	NA	NA	NA	NA	192	188	192	NA	NA	NA	NA	231	195	FALSE
2000	KRUGER	K-9614 A	185	154	192	NA	177	199	202	NA	NA	NA	NA	NA	NA	NA	NA	NA	NA	228	198	TRUE
2000	KRUGER	K-9614 ABT	194	141	192	NA	168	184	213	NA	NA	NA	186	169	197	NA	NA	NA	NA	213	194	TRUE
2000	KRUGER	K-9614 B	184	135	205	NA	NA	NA	NA	NA	NA	NA	221	182	185	NA	NA	NA	NA	236	204	FALSE
2000	KRUGER	K-9620 CL	179	163	172	NA	NA	NA	NA	NA	NA	NA	179	163	189	NA	NA	NA	NA	219	186	FALSE
2000	KRUGER	K-9816 BT	NA	NA	NA	NA	NA	NA	NA	NA	NA	NA	205	175	198	NA	NA	NA	NA	NA	NA	FALSE
2000	KRUGER	K-9817	NA	NA	NA	NA	NA	NA	NA	NA	NA	NA	195	173	194	NA	NA	NA	NA	NA	NA	FALSE
2000	KRUGER	K-9912	210	169	201	NA	NA	NA	NA	NA	NA	NA	193	192	191	NA	NA	NA	NA	225	196	FALSE
2000	KRUGER	K-9912 RR	203	177	199	NA	175	191	197	NA	NA	NA	NA	NA	NA	NA	NA	NA	NA	220	202	TRUE
2000	KRUGER	K-9914	198	173	207	NA	163	195	189	NA	NA	NA	219	192	187	NA	NA	NA	NA	225	200	TRUE
2000	KRUGER	K-9914 A	194	162	201	NA	178	190	199	NA	NA	NA	NA	NA	NA	NA	NA	NA	NA	226	197	TRUE
2000	KRUGER	K-9915	200	163	196	NA	NA	NA	NA	NA	NA	NA	203	181	179	NA	NA	NA	NA	219	192	FALSE
2000	KRUGER	EX 012 BT	NA	NA	NA	NA	180	193	208	NA	NA	NA	NA	NA	NA	NA	NA	NA	NA	NA	NA	FALSE
2000	KRUGER	EX 109	NA	NA	NA	NA	176	210	202	NA	NA	NA	NA	NA	NA	NA	NA	NA	NA	NA	NA	FALSE
2000	KRUGER	K-9010 BT	NA	NA	NA	NA	171	195	209	NA	NA	NA	NA	NA	NA	NA	NA	NA	NA	NA	NA	FALSE
2000	KRUGER	K-9108	NA	NA	NA	NA	183	202	218	NA	NA	NA	NA	NA	NA	NA	NA	NA	NA	222	203	FALSE
2000	KRUGER	K-9109 BT	NA	NA	NA	NA	182	198	208	NA	NA	NA	NA	NA	NA	NA	NA	NA	NA	NA	NA	FALSE
2000	KRUGER	K-9410 BT	NA	NA	NA	NA	174	200	214	NA	NA	NA	NA	NA	NA	NA	NA	NA	NA	NA	NA	FALSE
2000	KRUGER	K-9910	NA	NA	NA	NA	162	189	212	NA	NA	NA	NA	NA	NA	NA	NA	NA	NA	NA	NA	FALSE
2000	KRUGER	K-9910 BT	NA	NA	NA	NA	174	206	214	NA	NA	NA	NA	NA	NA	NA	NA	NA	NA	NA	NA	FALSE
2000	KRUGER	116 BT	NA	NA	NA	NA	NA	NA	NA	NA	NA	NA	NA	NA	NA	NA	NA	NA	NA	206	201	FALSE
2000	KRUGER	EX 113	NA	NA	NA	NA	NA	NA	NA	NA	NA	NA	NA	NA	NA	NA	NA	NA	NA	224	187	FALSE
2000	KRUGER	K-9013	NA	NA	NA	NA	NA	NA	NA	NA	NA	NA	NA	NA	NA	NA	NA	NA	NA	220	205	FALSE
2000	LEWIS	4740	NA	NA	NA	NA	NA	NA	NA	NA	NA	NA	NA	NA	NA	NA	NA	NA	NA	232	211	FALSE
2000	LEWIS	4830	215	171	208	NA	NA	NA	NA	NA	NA	NA	NA	NA	NA	NA	NA	NA	NA	NA	NA	FALSE
2000	LEWIS	5450	182	150	197	NA	NA	NA	NA	NA	NA	NA	NA	NA	NA	NA	NA	NA	NA	234	201	FALSE
2000	LEWIS	5559	NA	NA	NA	NA	NA	NA	NA	NA	NA	NA	189	192	193	NA	NA	NA	NA	NA	NA	FALSE
2000	LEWIS	5830	NA	NA	NA	NA	NA	NA	NA	NA	NA	NA	173	176	184	NA	NA	NA	NA	211	200	FALSE
2000	LG SEEDS	C 7761 BT	NA	NA	NA	NA	180	207	213	NA	NA	NA	NA	NA	NA	NA	NA	NA	NA	NA	NA	FALSE
2000	LG SEEDS	LG 2579	198	168	192	NA	187	182	200	NA	NA	NA	NA	NA	NA	NA	NA	NA	NA	NA	NA	FALSE
2000	LG SEEDS	LG 2584 BT	NA	NA	NA	NA	NA	NA	NA	NA	NA	NA	NA	NA	NA	NA	NA	NA	NA	218	200	FALSE
2000	LG SEEDS	LG 2585	203	158	210	NA	171	202	214	NA	NA	NA	NA	NA	NA	NA	NA	NA	NA	225	203	FALSE
2000	LG SEEDS	LG 2587	224	175	207	NA	NA	NA	NA	NA	NA	NA	NA	NA	NA	NA	NA	NA	NA	222	206	FALSE
2000	LG SEEDS	LG 2606	187	136	214	NA	NA	NA	NA	NA	NA	NA	NA	NA	NA	NA	NA	NA	NA	238	200	FALSE
2000	LG SEEDS	LG 2569	NA	NA	NA	NA	181	206	207	NA	NA	NA	NA	NA	NA	NA	NA	NA	NA	NA	NA	FALSE
2000	LG SEEDS	LG 2651	NA	NA	NA	NA	NA	NA	NA	NA	NA	NA	162	149	179	NA	NA	NA	NA	NA	NA	FALSE
2000	LG SEEDS	LG 2677	NA	NA	NA	NA	NA	NA	NA	NA	NA	NA	163	176	187	NA	NA	NA	NA	NA	NA	FALSE
2000	LG SEEDS	LG 2696	NA	NA	NA	NA	NA	NA	NA	NA	NA	NA	173	184	189	NA	NA	NA	NA	NA	NA	FALSE
2000	MARK	MRK 00113	208	179	199	NA	NA	NA	NA	NA	NA	NA	NA	NA	NA	NA	NA	NA	NA	NA	NA	FALSE
2000	MARK	MRK 01 BT 112	199	157	198	NA	NA	NA	NA	NA	NA	NA	NA	NA	NA	NA	NA	NA	NA	NA	NA	FALSE
2000	MARK	MRK 02 BT 111	175	153	210	NA	NA	NA	NA	NA	NA	NA	NA	NA	NA	NA	NA	NA	NA	NA	NA	FALSE
2000	MARK	MRK 02110	193	171	194	NA	167	185	196	NA	NA	NA	NA	NA	NA	NA	NA	NA	NA	NA	NA	FALSE
2000	MARK	MRK 02113	179	145	196	NA	NA	NA	NA	NA	NA	NA	NA	NA	NA	NA	NA	NA	NA	NA	NA	FALSE
2000	MARK	MRK 02114	202	173	203	NA	NA	NA	NA	NA	NA	NA	NA	NA	NA	NA	NA	NA	NA	NA	NA	FALSE
2000	MARK	MRK EX 0112	204	170	187	NA	NA	NA	NA	NA	NA	NA	NA	NA	NA	NA	NA	NA	NA	NA	NA	FALSE
2000	MARK	MRK EX 114	192	158	193	NA	NA	NA	NA	NA	NA	NA	NA	NA	NA	NA	NA	NA	NA	NA	NA	FALSE
2000	MARK	MRK 00110	NA	NA	NA	NA	167	192	221	NA	NA	NA	NA	NA	NA	NA	NA	NA	NA	NA	NA	FALSE
2000	MARK	MRK 02111	NA	NA	NA	NA	175	191	167	NA	NA	NA	NA	NA	NA	NA	NA	NA	NA	NA	NA	FALSE
2000	MARK	MRK 02112	NA	NA	NA	NA	172	178	198	NA	NA	NA	NA	NA	NA	NA	NA	NA	NA	NA	NA	FALSE
2000	MARK	MRK 113 RR	NA	NA	NA	NA	186	198	197	NA	NA	NA	NA	NA	NA	NA	NA	NA	NA	NA	NA	FALSE
2000	MARK	MRK 96 BT 111	NA	NA	NA	NA	169	188	208	NA	NA	NA	NA	NA	NA	NA	NA	NA	NA	NA	NA	FALSE
2000	MARK	MRK 97 BT 112	NA	NA	NA	NA	178	196	214	NA	NA	NA	NA	NA	NA	NA	NA	NA	NA	NA	NA	FALSE
2000	MARK	MRK 98 BT 113	NA	NA	NA	NA	180	202	186	NA	NA	NA	NA	NA	NA	NA	NA	NA	NA	NA	NA	FALSE
2000	MARK	MRK 98112	NA	NA	NA	NA	158	189	226	NA	NA	NA	NA	NA	NA	NA	NA	NA	NA	NA	NA	FALSE
2000	MARK	MRK 99 BT 109	NA	NA	NA	NA	168	205	227	NA	NA	NA	NA	NA	NA	NA	NA	NA	NA	NA	NA	FALSE
2000	MERSCHMAN	M-00111	210	186	202	NA	NA	NA	NA	NA	NA	NA	173	186	193	NA	NA	NA	NA	230	202	FALSE
2000	MERSCHMAN	M-00112	200	144	198	NA	NA	NA	NA	NA	NA	NA	NA	NA	NA	NA	NA	NA	NA	NA	NA	FALSE
2000	MERSCHMAN	M-00113	NA	NA	NA	NA	NA	NA	NA	NA	NA	NA	NA	NA	NA	NA	NA	NA	NA	238	212	FALSE
2000	MERSCHMAN	M-01110	211	163	200	NA	176	204	188	NA	NA	NA	NA	NA	NA	NA	NA	NA	NA	230	206	FALSE
2000	MERSCHMAN	M-5110	195	176	204	NA	NA	NA	NA	NA	NA	NA	NA	NA	NA	NA	NA	NA	NA	227	200	FALSE
2000	MERSCHMAN	M-6114	195	172	197	NA	NA	NA	NA	NA	NA	NA	206	168	193	NA	NA	NA	NA	NA	NA	FALSE
2000	MERSCHMAN	M-8108	NA	NA	NA	NA	171	184	202	NA	NA	NA	NA	NA	NA	NA	NA	NA	NA	NA	NA	FALSE
2000	MERSCHMAN	M-9110	NA	NA	NA	NA	NA	NA	NA	NA	NA	NA	NA	NA	NA	NA	NA	NA	NA	231	205	FALSE
2000	MERSCHMAN	M-9113	NA	NA	NA	NA	NA	NA	NA	NA	NA	NA	184	187	187	NA	NA	NA	NA	NA	NA	FALSE
2000	MERSCHMAN	M-9114	198	154	192	NA	NA	NA	NA	NA	NA	NA	188	159	197	NA	NA	NA	NA	NA	NA	FALSE
2000	MERSCHMAN	M-00105	NA	NA	NA	NA	176	191	156	NA	NA	NA	NA	NA	NA	NA	NA	NA	NA	NA	NA	FALSE
2000	MERSCHMAN	M-8105	NA	NA	NA	NA	188	199	190	NA	NA	NA	NA	NA	NA	NA	NA	NA	NA	NA	NA	FALSE
2000	MIDWEST SEED	G 7706	208	169	202	NA	174	197	191	NA	NA	NA	NA	NA	NA	NA	NA	NA	NA	NA	NA	FALSE
2000	MIDWEST SEED	G 7711	187	154	191	NA	175	192	203	NA	NA	NA	NA	NA	NA	NA	NA	NA	NA	NA	NA	FALSE
2000	MIDWEST SEED	G 7622 BT	NA	NA	NA	NA	172	206	223	NA	NA	NA	NA	NA	NA	NA	NA	NA	NA	NA	NA	FALSE
2000	NETSEEDS	1105	184	143	190	NA	166	197	211	NA	NA	NA	NA	NA	NA	NA	NA	NA	NA	217	192	FALSE
2000	NETSEEDS	1117	201	169	189	NA	NA	NA	NA	NA	NA	NA	NA	NA	NA	NA	NA	NA	NA	213	189	FALSE
2000	NETSEEDS	1126	214	181	198	NA	NA	NA	NA	NA	NA	NA	NA	NA	NA	NA	NA	NA	NA	NA	NA	FALSE
2000	NETSEEDS	1177	171	154	191	NA	NA	NA	NA	NA	NA	NA	NA	NA	NA	NA	NA	NA	NA	228	197	FALSE
2000	NETSEEDS	1056	NA	NA	NA	NA	167	178	193	NA	NA	NA	NA	NA	NA	NA	NA	NA	NA	NA	NA	FALSE
2000	NETSEEDS	1059	NA	NA	NA	NA	173	189	207	NA	NA	NA	NA	NA	NA	NA	NA	NA	NA	NA	NA	FALSE
2000	NETSEEDS	1093	NA	NA	NA	NA	165	199	205	NA	NA	NA	NA	NA	NA	NA	NA	NA	NA	NA	NA	FALSE
2000	PFISTER	2550	220	190	218	NA	NA	NA	NA	NA	NA	NA	NA	NA	NA	NA	NA	NA	NA	224	199	FALSE
2000	PFISTER	2656	214	172	211	NA	172	202	186	NA	NA	NA	NA	NA	NA	NA	NA	NA	NA	225	216	FALSE
2000	PFISTER	2680	NA	NA	NA	NA	181	194	213	NA	NA	NA	NA	NA	NA	NA	NA	NA	NA	NA	NA	FALSE
2000	PFISTER	2750	191	156	214	NA	NA	NA	NA	NA	NA	NA	206	206	202	NA	NA	NA	NA	220	208	FALSE
2000	PFISTER	2024	NA	NA	NA	NA	183	194	199	NA	NA	NA	NA	NA	NA	NA	NA	NA	NA	NA	NA	FALSE
2000	PFISTER	3350	NA	NA	NA	NA	NA	NA	NA	NA	NA	NA	145	158	190	NA	NA	NA	NA	NA	NA	FALSE
2000	PFISTER	3977	NA	NA	NA	NA	NA	NA	NA	NA	NA	NA	188	181	189	NA	NA	NA	NA	NA	NA	FALSE
2000	PIONEER	33P67	203	188	196	NA	169	197	229	NA	NA	NA	219	200	230	NA	NA	NA	NA	233	225	TRUE
2000	PIONEER	34B24	221	176	199	NA	182	207	230	NA	NA	NA	227	194	222	NA	NA	NA	NA	244	222	TRUE
2000	PREMIUM	P 242	207	168	198	NA	NA	NA	NA	NA	NA	NA	NA	NA	NA	NA	NA	NA	NA	NA	NA	FALSE
2000	PREMIUM	P 280	217	188	213	NA	NA	NA	NA	NA	NA	NA	NA	NA	NA	NA	NA	NA	NA	NA	NA	FALSE
2000	PRIME	6525	213	152	206	NA	NA	NA	NA	NA	NA	NA	NA	NA	NA	NA	NA	NA	NA	NA	NA	FALSE
2000	PRIME	6875	198	149	204	NA	NA	NA	NA	NA	NA	NA	NA	NA	NA	NA	NA	NA	NA	NA	NA	FALSE
2000	PRIME	7250	196	169	218	NA	NA	NA	NA	NA	NA	NA	NA	NA	NA	NA	NA	NA	NA	NA	NA	FALSE
2000	PRIME	7285	NA	NA	NA	NA	NA	NA	NA	NA	NA	NA	NA	NA	NA	NA	NA	NA	NA	213	199	FALSE
2000	QTI	QC 4964	NA	NA	NA	NA	170	192	194	NA	NA	NA	NA	NA	NA	NA	NA	NA	NA	225	194	FALSE
2000	QTI	QC 9464	NA	NA	NA	NA	171	190	200	NA	NA	NA	NA	NA	NA	NA	NA	NA	NA	211	181	FALSE
2000	QTI	QC 9664	NA	NA	NA	NA	174	184	198	NA	NA	NA	NA	NA	NA	NA	NA	NA	NA	NA	NA	FALSE
2000	QTI	QC 4933	NA	NA	NA	NA	NA	NA	NA	NA	NA	NA	NA	NA	NA	NA	NA	NA	NA	227	205	FALSE
2000	RENK	RK 864	NA	NA	NA	NA	NA	NA	NA	NA	NA	NA	NA	NA	NA	NA	NA	NA	NA	236	198	FALSE
2000	RENK	RK 668	NA	NA	NA	NA	175	203	197	NA	NA	NA	NA	NA	NA	NA	NA	NA	NA	NA	NA	FALSE
2000	RENK	RK 768	NA	NA	NA	NA	168	185	192	NA	NA	NA	NA	NA	NA	NA	NA	NA	NA	NA	NA	FALSE
2000	RENK	RK 778	NA	NA	NA	NA	166	205	216	NA	NA	NA	NA	NA	NA	NA	NA	NA	NA	NA	NA	FALSE
2000	RENK	RK 806	NA	NA	NA	NA	180	212	215	NA	NA	NA	NA	NA	NA	NA	NA	NA	NA	NA	NA	FALSE
2000	RENK	RK 837	NA	NA	NA	NA	171	171	211	NA	NA	NA	NA	NA	NA	NA	NA	NA	NA	246	202	FALSE
2000	RENK	RK 874	NA	NA	NA	NA	NA	NA	NA	NA	NA	NA	NA	NA	NA	NA	NA	NA	NA	235	201	FALSE
2000	RENK	RK 896	NA	NA	NA	NA	NA	NA	NA	NA	NA	NA	NA	NA	NA	NA	NA	NA	NA	231	206	FALSE
2000	ROESCHLEY	RX 378 BT	212	190	209	NA	175	212	224	NA	NA	NA	NA	NA	NA	NA	NA	NA	NA	NA	NA	FALSE
2000	ROESCHLEY	RX 454	191	175	201	NA	179	186	215	NA	NA	NA	NA	NA	NA	NA	NA	NA	NA	NA	NA	FALSE
2000	ROESCHLEY	RX 456	191	173	199	NA	176	196	209	NA	NA	NA	NA	NA	NA	NA	NA	NA	NA	NA	NA	FALSE
2000	ROESCHLEY	RX 484	176	156	201	NA	NA	NA	NA	NA	NA	NA	NA	NA	NA	NA	NA	NA	NA	NA	NA	FALSE
2000	ROESCHLEY	RX 278	NA	NA	NA	NA	173	205	219	NA	NA	NA	NA	NA	NA	NA	NA	NA	NA	NA	NA	FALSE
2000	SIEBEN	7691	217	189	192	NA	NA	NA	NA	NA	NA	NA	NA	NA	NA	NA	NA	NA	NA	226	197	FALSE
2000	SIEBEN	7696	191	158	195	NA	175	196	209	NA	NA	NA	NA	NA	NA	NA	NA	NA	NA	231	203	FALSE
2000	SIEBEN	7730	219	181	215	NA	NA	NA	NA	NA	NA	NA	NA	NA	NA	NA	NA	NA	NA	223	187	FALSE
2000	SIEBEN	7650	NA	NA	NA	NA	180	203	197	NA	NA	NA	NA	NA	NA	NA	NA	NA	NA	NA	NA	FALSE
2000	SIEBEN	7661	NA	NA	NA	NA	174	205	191	NA	NA	NA	NA	NA	NA	NA	NA	NA	NA	NA	NA	FALSE
2000	STEYER	2490	NA	NA	NA	NA	NA	NA	NA	NA	NA	NA	170	170	180	NA	NA	NA	NA	NA	NA	FALSE
2000	STEYER	2570	NA	NA	NA	NA	NA	NA	NA	NA	NA	NA	192	164	190	NA	NA	NA	NA	NA	NA	FALSE
2000	STINE	9614 BT	188	157	207	NA	189	213	200	NA	NA	NA	191	187	210	NA	NA	NA	NA	227	202	TRUE
2000	STINE	9803	173	159	200	NA	NA	NA	NA	NA	NA	NA	197	175	209	NA	NA	NA	NA	235	183	FALSE
2000	STINE	9505	NA	NA	NA	NA	169	169	172	NA	NA	NA	NA	NA	NA	NA	NA	NA	NA	NA	NA	FALSE
2000	STONE	HC 540	NA	NA	NA	NA	NA	NA	NA	NA	NA	NA	201	163	199	NA	NA	NA	NA	216	194	FALSE
2000	STONE	M-7	NA	NA	NA	NA	NA	NA	NA	NA	NA	NA	197	170	195	NA	NA	NA	NA	231	195	FALSE
2000	STONE	SP-8	NA	NA	NA	NA	NA	NA	NA	NA	NA	NA	208	185	194	NA	NA	NA	NA	225	195	FALSE
2000	STONE	E-1B	NA	NA	NA	NA	NA	NA	NA	NA	NA	NA	NA	NA	NA	NA	NA	NA	NA	223	192	FALSE
2000	STONE	HC 7747	NA	NA	NA	NA	NA	NA	NA	NA	NA	NA	NA	NA	NA	NA	NA	NA	NA	218	192	FALSE
2000	SUN PRAIRIE	2642	197	171	187	NA	NA	NA	NA	NA	NA	NA	NA	NA	NA	NA	NA	NA	NA	NA	NA	FALSE
2000	SUN PRAIRIE	2673	212	177	213	NA	NA	NA	NA	NA	NA	NA	NA	NA	NA	NA	NA	NA	NA	NA	NA	FALSE
2000	SUN PRAIRIE	X4583	208	178	197	NA	NA	NA	NA	NA	NA	NA	NA	NA	NA	NA	NA	NA	NA	NA	NA	FALSE
2000	TRISLER	T-5246	194	172	190	NA	NA	NA	NA	NA	NA	NA	207	185	182	NA	NA	NA	NA	216	200	FALSE
2000	TRISLER	T-5247	212	176	205	NA	NA	NA	NA	NA	NA	NA	NA	NA	NA	NA	NA	NA	NA	228	202	FALSE
2000	TRISLER	T-5248	181	147	196	NA	NA	NA	NA	NA	NA	NA	NA	NA	NA	NA	NA	NA	NA	237	195	FALSE
2000	TRISLER	T-5249	199	163	191	NA	NA	NA	NA	NA	NA	NA	171	181	183	NA	NA	NA	NA	NA	NA	FALSE
2000	TRISLER	T-5252	169	146	201	NA	NA	NA	NA	NA	NA	NA	NA	NA	NA	NA	NA	NA	NA	215	197	FALSE
2000	TRISLER	T-5255	188	144	204	NA	NA	NA	NA	NA	NA	NA	201	197	206	NA	NA	NA	NA	246	216	FALSE
2000	TRISLER	T-5298	192	151	194	NA	NA	NA	NA	NA	NA	NA	185	180	191	NA	NA	NA	NA	222	199	FALSE
2000	TRISLER	T-5313	190	158	200	NA	NA	NA	NA	NA	NA	NA	180	168	181	NA	NA	NA	NA	NA	NA	FALSE
2000	TRISLER	T-5322	208	175	204	NA	NA	NA	NA	NA	NA	NA	184	187	196	NA	NA	NA	NA	NA	NA	FALSE
2000	TRISLER	T-5343	NA	NA	NA	NA	NA	NA	NA	NA	NA	NA	180	148	196	NA	NA	NA	NA	NA	NA	FALSE
2000	TRISLER	T-5246 BT	NA	NA	NA	NA	NA	NA	NA	NA	NA	NA	NA	NA	NA	NA	NA	NA	NA	223	210	FALSE
2000	UNITED SUPPLIERS	US C1079 RR	177	142	175	NA	NA	NA	NA	NA	NA	NA	NA	NA	NA	NA	NA	NA	NA	205	178	FALSE
2000	UNITED SUPPLIERS	US C1099	209	180	199	NA	NA	NA	NA	NA	NA	NA	NA	NA	NA	NA	NA	NA	NA	229	204	FALSE
2000	UNITED SUPPLIERS	US C1099 ND	157	126	143	NA	NA	NA	NA	NA	NA	NA	NA	NA	NA	NA	NA	NA	NA	217	177	FALSE
2000	UNITED SUPPLIERS	US C1109 BT	157	140	160	NA	NA	NA	NA	NA	NA	NA	NA	NA	NA	NA	NA	NA	NA	219	197	FALSE
2000	UNITED SUPPLIERS	US C1119 ND	161	130	138	NA	NA	NA	NA	NA	NA	NA	NA	NA	NA	NA	NA	NA	NA	215	182	FALSE
2000	UNITED SUPPLIERS	US C1119 RR	203	165	178	NA	NA	NA	NA	NA	NA	NA	NA	NA	NA	NA	NA	NA	NA	226	200	FALSE
2000	UNITED SUPPLIERS	US C1120	204	195	198	NA	NA	NA	NA	NA	NA	NA	194	178	195	NA	NA	NA	NA	222	202	FALSE
2000	UNITED SUPPLIERS	US C1129 BT	195	162	198	NA	NA	NA	NA	NA	NA	NA	NA	NA	NA	NA	NA	NA	NA	238	196	FALSE
2000	UNITED SUPPLIERS	US C1131 ND	168	148	174	NA	NA	NA	NA	NA	NA	NA	183	177	174	NA	NA	NA	NA	217	188	FALSE
2000	UNITED SUPPLIERS	US C1139 RR	217	173	184	NA	NA	NA	NA	NA	NA	NA	NA	NA	NA	NA	NA	NA	NA	221	210	FALSE
2000	UNITED SUPPLIERS	US C1150 CL	196	175	202	NA	NA	NA	NA	NA	NA	NA	201	176	180	NA	NA	NA	NA	216	196	FALSE
2000	UNITED SUPPLIERS	US E1091 RR	199	173	190	NA	NA	NA	NA	NA	NA	NA	NA	NA	NA	NA	NA	NA	NA	197	174	FALSE
2000	UNITED SUPPLIERS	US C1030	NA	NA	NA	NA	173	183	180	NA	NA	NA	NA	NA	NA	NA	NA	NA	NA	NA	NA	FALSE
2000	UNITED SUPPLIERS	US C1051 ND	NA	NA	NA	NA	162	188	152	NA	NA	NA	NA	NA	NA	NA	NA	NA	NA	NA	NA	FALSE
2000	UNITED SUPPLIERS	US C1059	NA	NA	NA	NA	168	185	189	NA	NA	NA	NA	NA	NA	NA	NA	NA	NA	NA	NA	FALSE
2000	UNITED SUPPLIERS	US E1071	NA	NA	NA	NA	184	202	198	NA	NA	NA	NA	NA	NA	NA	NA	NA	NA	NA	NA	FALSE
2000	UNITED SUPPLIERS	US C1151 ND	NA	NA	NA	NA	NA	NA	NA	NA	NA	NA	171	159	181	NA	NA	NA	NA	NA	NA	FALSE
2000	UNITED SUPPLIERS	US E1141	NA	NA	NA	NA	NA	NA	NA	NA	NA	NA	214	187	177	NA	NA	NA	NA	NA	NA	FALSE
2000	UNITED SUPPLIERS	US E1161	NA	NA	NA	NA	NA	NA	NA	NA	NA	NA	178	183	181	NA	NA	NA	NA	NA	NA	FALSE
2000	UNITY	6108 B	191	162	192	NA	NA	NA	NA	NA	NA	NA	NA	NA	NA	NA	NA	NA	NA	NA	NA	FALSE
2000	UNITY	6104 A	NA	NA	NA	NA	183	193	199	NA	NA	NA	NA	NA	NA	NA	NA	NA	NA	NA	NA	FALSE
2000	UNITY	6287 A	NA	NA	NA	NA	NA	NA	NA	NA	NA	NA	NA	NA	NA	NA	NA	NA	NA	238	192	FALSE
2000	VIGORO	V4910	NA	NA	NA	NA	183	203	209	NA	NA	NA	NA	NA	NA	NA	NA	NA	NA	223	198	FALSE
2000	VIGORO	X648004	NA	NA	NA	NA	178	185	193	NA	NA	NA	NA	NA	NA	NA	NA	NA	NA	NA	NA	FALSE
2000	VIGORO	V5400	NA	NA	NA	NA	NA	NA	NA	NA	NA	NA	190	191	201	NA	NA	NA	NA	NA	NA	FALSE
2000	VIGORO	V5510	NA	NA	NA	NA	NA	NA	NA	NA	NA	NA	193	203	194	NA	NA	NA	NA	NA	NA	FALSE
2000	VIGORO	V5800	NA	NA	NA	NA	NA	NA	NA	NA	NA	NA	215	168	205	NA	NA	NA	NA	NA	NA	FALSE
2000	VIGORO	V5300	NA	NA	NA	NA	NA	NA	NA	NA	NA	NA	NA	NA	NA	NA	NA	NA	NA	221	196	FALSE
2000	WHATA	5343	215	188	206	NA	NA	NA	NA	NA	NA	NA	NA	NA	NA	NA	NA	NA	NA	NA	NA	FALSE
2000	WHATA	6343	209	181	200	NA	NA	NA	NA	NA	NA	NA	NA	NA	NA	NA	NA	NA	NA	NA	NA	FALSE
2000	WHATA	6464	190	158	195	NA	174	205	200	NA	NA	NA	NA	NA	NA	NA	NA	NA	NA	NA	NA	FALSE
2000	WHATA	6517	168	149	207	NA	NA	NA	NA	NA	NA	NA	NA	NA	NA	NA	NA	NA	NA	NA	NA	FALSE
2000	WHATA	4373	NA	NA	NA	NA	176	199	213	NA	NA	NA	NA	NA	NA	NA	NA	NA	NA	NA	NA	FALSE
2000	WHATA	4417	NA	NA	NA	NA	186	196	151	NA	NA	NA	NA	NA	NA	NA	NA	NA	NA	NA	NA	FALSE
2000	WHATA	5219	NA	NA	NA	NA	176	191	212	NA	NA	NA	NA	NA	NA	NA	NA	NA	NA	NA	NA	FALSE
2000	WHATA	5269	NA	NA	NA	NA	162	176	203	NA	NA	NA	NA	NA	NA	NA	NA	NA	NA	NA	NA	FALSE
2000	WHATA	5454	NA	NA	NA	NA	181	187	202	NA	NA	NA	NA	NA	NA	NA	NA	NA	NA	NA	NA	FALSE
2000	WHATA	5488	NA	NA	NA	NA	162	200	196	NA	NA	NA	NA	NA	NA	NA	NA	NA	NA	NA	NA	FALSE
2000	WHATA	5498	NA	NA	NA	NA	173	189	201	NA	NA	NA	NA	NA	NA	NA	NA	NA	NA	NA	NA	FALSE
2000	WHATA	5617	NA	NA	NA	NA	170	195	193	NA	NA	NA	NA	NA	NA	NA	NA	NA	NA	NA	NA	FALSE
2000	WHATA	5656	NA	NA	NA	NA	182	210	201	NA	NA	NA	NA	NA	NA	NA	NA	NA	NA	NA	NA	FALSE
2000	WHATA	5717	NA	NA	NA	NA	173	190	182	NA	NA	NA	NA	NA	NA	NA	NA	NA	NA	NA	NA	FALSE
2000	WHATA	6717	NA	NA	NA	NA	NA	NA	NA	NA	NA	NA	NA	NA	NA	NA	NA	NA	NA	226	205	FALSE
2000	WHISNAND	180	185	159	191	NA	NA	NA	NA	NA	NA	NA	NA	NA	NA	NA	NA	NA	NA	NA	NA	FALSE
2000	WHISNAND	180 BT	186	153	202	NA	NA	NA	NA	NA	NA	NA	198	191	191	NA	NA	NA	NA	NA	NA	FALSE
2000	WHISNAND	181	192	167	187	NA	NA	NA	NA	NA	NA	NA	NA	NA	NA	NA	NA	NA	NA	NA	NA	FALSE
2000	WHISNAND	181 BT	194	154	202	NA	NA	NA	NA	NA	NA	NA	NA	NA	NA	NA	NA	NA	NA	NA	NA	FALSE
2000	WHISNAND	196	NA	NA	NA	NA	NA	NA	NA	NA	NA	NA	202	171	180	NA	NA	NA	NA	NA	NA	FALSE
2000	WHISNAND	89	NA	NA	NA	NA	NA	NA	NA	NA	NA	NA	175	165	189	NA	NA	NA	NA	NA	NA	FALSE
2000	WILKEN	1100	198	174	194	NA	NA	NA	NA	NA	NA	NA	NA	NA	NA	NA	NA	NA	NA	229	205	FALSE
2000	WILKEN	431	184	159	179	NA	NA	NA	NA	NA	NA	NA	NA	NA	NA	NA	NA	NA	NA	NA	NA	FALSE
2000	WILKEN	832	171	160	169	NA	NA	NA	NA	NA	NA	NA	NA	NA	NA	NA	NA	NA	NA	NA	NA	FALSE
2000	WILKEN	955	212	174	197	NA	NA	NA	NA	NA	NA	NA	NA	NA	NA	NA	NA	NA	NA	NA	NA	FALSE
2000	WILKEN	WEX 360	228	182	201	NA	NA	NA	NA	NA	NA	NA	NA	NA	NA	NA	NA	NA	NA	NA	NA	FALSE
2000	WILKEN	WEX 361	197	166	192	NA	NA	NA	NA	NA	NA	NA	NA	NA	NA	NA	NA	NA	NA	NA	NA	FALSE
2000	WILKEN	WEX 362	172	147	176	NA	NA	NA	NA	NA	NA	NA	NA	NA	NA	NA	NA	NA	NA	NA	NA	FALSE
2000	BROWN	MIDLAND 764	NA	NA	NA	NA	NA	NA	NA	NA	NA	NA	199	178	143	NA	NA	NA	NA	NA	NA	FALSE
2000	BROWN	MIDLAND 785	NA	NA	NA	NA	NA	NA	NA	NA	NA	NA	170	185	189	NA	NA	NA	NA	NA	NA	FALSE
2000	BROWN	MIDLAND 798	NA	NA	NA	NA	NA	NA	NA	NA	NA	NA	197	188	191	NA	NA	NA	NA	NA	NA	FALSE
2000	BROWN	MIDLAND 7A13	NA	NA	NA	NA	NA	NA	NA	NA	NA	NA	206	203	202	NA	NA	NA	NA	NA	NA	FALSE
2000	BROWN	MIDLAND 7A17	NA	NA	NA	NA	NA	NA	NA	NA	NA	NA	173	160	188	NA	NA	NA	NA	NA	NA	FALSE
2000	HIGH CYCLE	7638 BT	NA	NA	NA	NA	173	195	220	NA	NA	NA	NA	NA	NA	NA	NA	NA	NA	NA	NA	FALSE
2000	HIGH CYCLE	7747 BT	NA	NA	NA	NA	178	200	193	NA	NA	NA	NA	NA	NA	NA	NA	NA	NA	NA	NA	FALSE
2000	HIGH CYCLE	HC 540	NA	NA	NA	NA	186	213	206	NA	NA	NA	NA	NA	NA	NA	NA	NA	NA	NA	NA	FALSE
2000	KALTENBERG	K 6106	NA	NA	NA	NA	179	204	207	NA	NA	NA	NA	NA	NA	NA	NA	NA	NA	NA	NA	FALSE
2000	KALTENBERG	K 6789	NA	NA	NA	NA	167	190	218	NA	NA	NA	NA	NA	NA	NA	NA	NA	NA	NA	NA	FALSE
2000	KALTENBERG	K 6969 BT	NA	NA	NA	NA	172	198	210	NA	NA	NA	NA	NA	NA	NA	NA	NA	NA	NA	NA	FALSE
2000	KALTENBERG	K 7001 BT	NA	NA	NA	NA	170	194	184	NA	NA	NA	NA	NA	NA	NA	NA	NA	NA	NA	NA	FALSE
2000	KALTENBERG	K 7107	NA	NA	NA	NA	146	192	218	NA	NA	NA	NA	NA	NA	NA	NA	NA	NA	NA	NA	FALSE
2000	OTTILIE	5333	NA	NA	NA	NA	156	169	212	NA	NA	NA	NA	NA	NA	NA	NA	NA	NA	NA	NA	FALSE
2000	OTTILIE	4777 BT	NA	NA	NA	NA	183	200	214	NA	NA	NA	NA	NA	NA	NA	NA	NA	NA	NA	NA	FALSE
2000	OTTILIE	4999	NA	NA	NA	NA	191	207	210	NA	NA	NA	NA	NA	NA	NA	NA	NA	NA	NA	NA	FALSE
2000	OTTILIE	5267 BT	NA	NA	NA	NA	179	201	182	NA	NA	NA	NA	NA	NA	NA	NA	NA	NA	NA	NA	FALSE
2000	TRELAY	7095	NA	NA	NA	NA	164	191	207	NA	NA	NA	NA	NA	NA	NA	NA	NA	NA	NA	NA	FALSE
2000	TRELAY	9095	NA	NA	NA	NA	176	184	189	NA	NA	NA	NA	NA	NA	NA	NA	NA	NA	NA	NA	FALSE
2000	EXSEGEN	ES 217	NA	NA	NA	NA	NA	NA	NA	NA	NA	NA	203	179	156	NA	NA	NA	NA	NA	NA	FALSE
2000	EXSEGEN	ES 519	NA	NA	NA	NA	NA	NA	NA	NA	NA	NA	183	173	167	NA	NA	NA	NA	NA	NA	FALSE
2000	FREEDOM	5695	NA	NA	NA	NA	NA	NA	NA	NA	NA	NA	182	170	180	NA	NA	NA	NA	NA	NA	FALSE
2000	FREEDOM	5503	NA	NA	NA	NA	NA	NA	NA	NA	NA	NA	NA	NA	NA	NA	NA	NA	NA	223	195	FALSE
2000	FREEDOM	5555	NA	NA	NA	NA	NA	NA	NA	NA	NA	NA	NA	NA	NA	NA	NA	NA	NA	221	190	FALSE
2000	FREEDOM	5662	NA	NA	NA	NA	NA	NA	NA	NA	NA	NA	NA	NA	NA	NA	NA	NA	NA	227	200	FALSE
2000	ZIMMERMAN	Z 37	NA	NA	NA	NA	NA	NA	NA	NA	NA	NA	160	163	189	NA	NA	NA	NA	NA	NA	FALSE
2000	ZIMMERMAN	Z42	NA	NA	NA	NA	NA	NA	NA	NA	NA	NA	160	193	207	NA	NA	NA	NA	NA	NA	FALSE
2001	Ag Venture	813	161	183	198	NA	NA	NA	NA	NA	NA	NA	NA	NA	NA	NA	NA	NA	NA	NA	NA	FALSE
2001	Ag Venture	842	NA	NA	NA	NA	NA	NA	NA	NA	NA	NA	162	184	183	NA	NA	NA	NA	NA	NA	FALSE
2001	Ag Venture	873	NA	NA	NA	NA	NA	NA	NA	NA	NA	NA	160	178	188	NA	NA	NA	NA	NA	NA	FALSE
2001	Asgrow	RX690	155	202	180	NA	189	181	197	NA	NA	NA	NA	NA	NA	NA	NA	NA	209	183	175	FALSE
2001	Asgrow	RX708	139	183	184	NA	187	176	198	NA	NA	NA	148	188	199	NA	NA	NA	205	190	180	TRUE
2001	Asgrow	RX740	162	194	204	NA	NA	NA	NA	NA	NA	NA	162	196	201	NA	NA	NA	201	216	196	FALSE
2001	Asgrow	RX828YG	184	193	180	NA	NA	NA	NA	NA	NA	NA	143	190	177	NA	NA	NA	213	180	166	FALSE
2001	Asgrow	RX601RR/YG	NA	NA	NA	NA	203	196	224	NA	NA	NA	NA	NA	NA	NA	NA	NA	NA	NA	NA	FALSE
2001	Beck	5283 Bt	184	197	207	NA	207	209	228	NA	NA	NA	NA	NA	NA	NA	NA	NA	NA	NA	NA	FALSE
2001	Beck	5322	180	188	198	NA	188	192	214	NA	NA	NA	NA	NA	NA	NA	NA	NA	NA	NA	NA	FALSE
2001	Beck	5422	155	171	163	NA	NA	NA	NA	NA	NA	NA	NA	NA	NA	NA	NA	NA	NA	NA	NA	FALSE
2001	Beck	5622	158	170	186	NA	NA	NA	NA	NA	NA	NA	NA	NA	NA	NA	NA	NA	NA	NA	NA	FALSE
2001	Beck	5727	184	200	185	NA	NA	NA	NA	NA	NA	NA	NA	NA	NA	NA	NA	NA	NA	NA	NA	FALSE
2001	Beck	5959	170	199	208	NA	NA	NA	NA	NA	NA	NA	NA	NA	NA	NA	NA	NA	NA	NA	NA	FALSE
2001	Beck	7997	119	177	184	NA	NA	NA	NA	NA	NA	NA	167	201	207	NA	NA	NA	NA	NA	NA	FALSE
2001	Beck	Ex 0061	172	159	168	NA	NA	NA	NA	NA	NA	NA	NA	NA	NA	NA	NA	NA	NA	NA	NA	FALSE
2001	Beck	5166	NA	NA	NA	NA	215	207	218	NA	NA	NA	NA	NA	NA	NA	NA	NA	NA	NA	NA	FALSE
2001	Beck	5266	NA	NA	NA	NA	195	186	213	NA	NA	NA	NA	NA	NA	NA	NA	NA	NA	NA	NA	FALSE
2001	Beck	6727	NA	NA	NA	NA	NA	NA	NA	NA	NA	NA	155	187	194	NA	NA	NA	NA	NA	NA	FALSE
2001	Beck	8280	NA	NA	NA	NA	NA	NA	NA	NA	NA	NA	129	133	176	NA	NA	NA	NA	NA	NA	FALSE
2001	Bio Gene	BG 1111	175	189	189	NA	NA	NA	NA	NA	NA	NA	NA	NA	NA	NA	NA	NA	NA	NA	NA	FALSE
2001	Bio Gene	BG 1130	145	191	180	NA	NA	NA	NA	NA	NA	NA	NA	NA	NA	NA	NA	NA	NA	NA	NA	FALSE
2001	Bio Gene	BG 316	NA	NA	NA	NA	NA	NA	NA	NA	NA	NA	154	195	185	NA	NA	NA	NA	NA	NA	FALSE
2001	Bio Gene	BG 422	NA	NA	NA	NA	NA	NA	NA	NA	NA	NA	132	155	185	NA	NA	NA	NA	NA	NA	FALSE
2001	Bio Gene	BT 4220	NA	NA	NA	NA	NA	NA	NA	NA	NA	NA	144	170	183	NA	NA	NA	NA	NA	NA	FALSE
2001	Bio Gene	BG 1119	NA	NA	NA	NA	NA	NA	NA	NA	NA	NA	NA	NA	NA	NA	NA	NA	219	187	175	FALSE
2001	Bio Gene	BG 1120	NA	NA	NA	NA	NA	NA	NA	NA	NA	NA	NA	NA	NA	NA	NA	NA	205	206	188	FALSE
2001	Burrus	440	164	196	195	NA	200	195	206	NA	NA	NA	NA	NA	NA	NA	NA	NA	192	201	191	FALSE
2001	Burrus	442	160	197	184	NA	NA	NA	NA	NA	NA	NA	165	192	205	NA	NA	NA	206	207	186	FALSE
2001	Burrus	515	167	197	193	NA	189	195	221	NA	NA	NA	NA	NA	NA	NA	NA	NA	223	216	188	TRUE
2001	Burrus	569	NA	NA	NA	NA	NA	NA	NA	NA	NA	NA	156	183	193	NA	NA	NA	163	187	184	TRUE
2001	Burrus	582	164	192	193	NA	173	163	219	NA	NA	NA	NA	NA	NA	NA	NA	NA	206	202	184	FALSE
2001	Burrus	599 CL	174	188	193	NA	NA	NA	NA	NA	NA	NA	156	190	195	NA	NA	NA	213	209	182	FALSE
2001	Burrus	622	158	179	173	NA	NA	NA	NA	NA	NA	NA	156	188	188	NA	NA	NA	NA	NA	NA	FALSE
2001	Burrus	637	179	175	169	NA	NA	NA	NA	NA	NA	NA	NA	NA	NA	NA	NA	NA	200	193	168	FALSE
2001	Burrus	663	158	183	179	NA	NA	NA	NA	NA	NA	NA	NA	NA	NA	NA	NA	NA	192	173	179	FALSE
2001	Burrus	664 Bt	185	185	178	NA	NA	NA	NA	NA	NA	NA	NA	NA	NA	NA	NA	NA	214	175	168	FALSE
2001	Burrus	339	NA	NA	NA	NA	197	181	210	NA	NA	NA	NA	NA	NA	NA	NA	NA	NA	NA	NA	FALSE
2001	Burrus	855	NA	NA	NA	NA	NA	NA	NA	NA	NA	NA	151	176	203	NA	NA	NA	NA	NA	NA	FALSE
2001	Corn Belt	C 595	181	206	189	NA	NA	NA	NA	NA	NA	NA	NA	NA	NA	NA	NA	NA	NA	NA	NA	FALSE
2001	Corn Belt	C 599	159	184	183	NA	NA	NA	NA	NA	NA	NA	NA	NA	NA	NA	NA	NA	NA	NA	NA	FALSE
2001	Corn Belt	C 629	151	187	181	NA	NA	NA	NA	NA	NA	NA	NA	NA	NA	NA	NA	NA	NA	NA	NA	FALSE
2001	Crow's	C 4908	165	188	195	NA	182	200	212	NA	NA	NA	NA	NA	NA	NA	NA	NA	201	194	191	FALSE
2001	Crow's	C 5029	149	168	160	NA	NA	NA	NA	NA	NA	NA	133	191	179	NA	NA	NA	NA	NA	NA	FALSE
2001	Crow's	C 5165 B	158	200	177	NA	NA	NA	NA	NA	NA	NA	NA	NA	NA	NA	NA	NA	NA	NA	NA	FALSE
2001	Crow's	C 4150 B	NA	NA	NA	NA	186	184	196	NA	NA	NA	NA	NA	NA	NA	NA	NA	NA	NA	NA	FALSE
2001	Crow's	C 438 B	NA	NA	NA	NA	198	214	225	NA	NA	NA	NA	NA	NA	NA	NA	NA	NA	NA	NA	FALSE
2001	Crow's	C 5060	NA	NA	NA	NA	NA	NA	NA	NA	NA	NA	149	180	209	NA	NA	NA	NA	NA	NA	FALSE
2001	Crow's	C 5150	NA	NA	NA	NA	NA	NA	NA	NA	NA	NA	142	195	210	NA	NA	NA	NA	NA	NA	FALSE
2001	Crow's	C 504	NA	NA	NA	NA	NA	NA	NA	NA	NA	NA	NA	NA	NA	NA	NA	NA	195	200	188	FALSE
2001	Crow's	C 6121	NA	NA	NA	NA	NA	NA	NA	NA	NA	NA	NA	NA	NA	NA	NA	NA	186	204	172	FALSE
2001	Dairyland	St-1412 Bt	173	172	192	NA	NA	NA	NA	NA	NA	NA	NA	NA	NA	NA	NA	NA	211	188	180	FALSE
2001	Dairyland	St-1507 Bt	190	214	185	NA	205	204	218	NA	NA	NA	NA	NA	NA	NA	NA	NA	NA	NA	NA	FALSE
2001	Dairyland	St-1512	160	189	182	NA	NA	NA	NA	NA	NA	NA	NA	NA	NA	NA	NA	NA	NA	NA	NA	FALSE
2001	Dairyland	St-1515	171	179	183	NA	NA	NA	NA	NA	NA	NA	NA	NA	NA	NA	NA	NA	NA	NA	NA	FALSE
2001	Dairyland	St-1609	180	208	194	NA	186	184	225	NA	NA	NA	NA	NA	NA	NA	NA	NA	NA	NA	NA	FALSE
2001	Dairyland	St-1611	164	200	198	NA	NA	NA	NA	NA	NA	NA	NA	NA	NA	NA	NA	NA	196	192	199	FALSE
2001	Dairyland	St-1606	NA	NA	NA	NA	200	190	205	NA	NA	NA	NA	NA	NA	NA	NA	NA	NA	NA	NA	FALSE
2001	Dairyland	St-1607	NA	NA	NA	NA	173	168	193	NA	NA	NA	NA	NA	NA	NA	NA	NA	NA	NA	NA	FALSE
2001	Dairyland	St-1414	NA	NA	NA	NA	NA	NA	NA	NA	NA	NA	NA	NA	NA	NA	NA	NA	188	162	169	FALSE
2001	DeKalb	DKC58-52	NA	NA	NA	NA	212	207	233	NA	NA	NA	NA	NA	NA	NA	NA	NA	NA	NA	NA	TRUE
2001	DeKalb	DKC58-78	178	201	188	NA	203	196	220	NA	NA	NA	NA	NA	NA	NA	NA	NA	NA	NA	NA	FALSE
2001	DeKalb	DKC60-08	190	203	203	NA	NA	NA	NA	NA	NA	NA	160	188	204	NA	NA	NA	227	204	196	FALSE
2001	DeKalb	DKC60-15	176	184	200	NA	195	204	211	NA	NA	NA	165	184	195	NA	NA	NA	208	203	193	TRUE
2001	DeKalb	DKC61-25	156	193	188	NA	NA	NA	NA	NA	NA	NA	161	179	212	NA	NA	NA	237	209	195	FALSE
2001	DeKalb	DKC63-03	149	187	176	NA	170	180	201	NA	NA	NA	153	174	171	NA	NA	NA	205	173	166	TRUE
2001	DeKalb	DKC53-32	NA	NA	NA	NA	215	191	228	NA	NA	NA	NA	NA	NA	NA	NA	NA	NA	NA	NA	FALSE
2001	DeKalb	DKC56-71	NA	NA	NA	NA	212	186	227	NA	NA	NA	NA	NA	NA	NA	NA	NA	NA	NA	NA	FALSE
2001	DeKalb	DKC66-50	NA	NA	NA	NA	NA	NA	NA	NA	NA	NA	149	190	189	NA	NA	NA	NA	NA	NA	FALSE
2001	Garst	8288	NA	NA	NA	NA	NA	NA	NA	NA	NA	NA	168	213	211	NA	NA	NA	NA	NA	NA	FALSE
2001	Garst	8342 GLS/Bt/IT	163	187	185	NA	NA	NA	NA	NA	NA	NA	149	176	183	NA	NA	NA	212	189	180	FALSE
2001	Garst	8442	170	188	196	NA	NA	NA	NA	NA	NA	NA	159	187	209	NA	NA	NA	204	202	186	FALSE
2001	Garst	8464 IT	160	176	187	NA	176	171	210	NA	NA	NA	138	175	175	NA	NA	NA	200	172	177	TRUE
2001	Garst	8484 Bt	176	201	196	NA	191	192	212	NA	NA	NA	NA	NA	NA	NA	NA	NA	219	173	181	FALSE
2001	Garst	8585 GLS/IT	172	204	194	NA	194	171	208	NA	NA	NA	NA	NA	NA	NA	NA	NA	218	189	173	FALSE
2001	Garst	8590 IT	NA	NA	NA	NA	175	181	207	NA	NA	NA	159	185	183	NA	NA	NA	NA	NA	NA	FALSE
2001	Garst	N9523 IT	NA	NA	NA	NA	177	189	202	NA	NA	NA	NA	NA	NA	NA	NA	NA	NA	NA	NA	FALSE
2001	Golden Harvest	H-8562	163	202	198	NA	190	199	207	NA	NA	NA	NA	NA	NA	NA	NA	NA	NA	NA	NA	FALSE
2001	Golden Harvest	H-8799	171	200	195	NA	NA	NA	NA	NA	NA	NA	NA	NA	NA	NA	NA	NA	NA	NA	NA	FALSE
2001	Golden Harvest	H-8906	172	192	198	NA	NA	NA	NA	NA	NA	NA	NA	NA	NA	NA	NA	NA	NA	NA	NA	TRUE
2001	Golden Harvest	H-9012	170	206	183	NA	NA	NA	NA	NA	NA	NA	NA	NA	NA	NA	NA	NA	213	195	173	FALSE
2001	Golden Harvest	H-9229	167	191	184	NA	NA	NA	NA	NA	NA	NA	145	194	199	NA	NA	NA	222	211	189	TRUE
2001	Golden Harvest	H-9247 Bt	NA	NA	NA	NA	194	213	214	NA	NA	NA	NA	NA	NA	NA	NA	NA	NA	NA	NA	TRUE
2001	Golden Harvest	H-8877	NA	NA	NA	NA	190	188	207	NA	NA	NA	NA	NA	NA	NA	NA	NA	NA	NA	NA	FALSE
2001	Golden Harvest	H-9151	NA	NA	NA	NA	175	186	221	NA	NA	NA	NA	NA	NA	NA	NA	NA	NA	NA	NA	FALSE
2001	Golden Harvest	H-9221 Bt	NA	NA	NA	NA	NA	NA	NA	NA	NA	NA	151	196	201	NA	NA	NA	NA	NA	NA	FALSE
2001	Golden Harvest	H-9376	NA	NA	NA	NA	NA	NA	NA	NA	NA	NA	145	173	192	NA	NA	NA	NA	NA	NA	FALSE
2001	Golden Harvest	H-9488 Bt	NA	NA	NA	NA	NA	NA	NA	NA	NA	NA	157	194	191	NA	NA	NA	NA	NA	NA	FALSE
2001	Golden Harvest	H-9504	NA	NA	NA	NA	NA	NA	NA	NA	NA	NA	145	188	197	NA	NA	NA	NA	NA	NA	FALSE
2001	Golden Harvest	H-9403	NA	NA	NA	NA	NA	NA	NA	NA	NA	NA	NA	NA	NA	NA	NA	NA	206	183	168	FALSE
2001	Golden Harvest	H-9471	NA	NA	NA	NA	NA	NA	NA	NA	NA	NA	NA	NA	NA	NA	NA	NA	214	210	180	FALSE
2001	Growmark	FS 6342	177	204	193	NA	NA	NA	NA	NA	NA	NA	NA	NA	NA	NA	NA	NA	216	200	175	FALSE
2001	Growmark	FS 6432	169	194	189	NA	NA	NA	NA	NA	NA	NA	NA	NA	NA	NA	NA	NA	200	192	193	FALSE
2001	Growmark	FS 6552	158	173	166	NA	NA	NA	NA	NA	NA	NA	NA	NA	NA	NA	NA	NA	179	165	163	FALSE
2001	Growmark	FS 6682	165	172	179	NA	NA	NA	NA	NA	NA	NA	158	197	194	NA	NA	NA	NA	NA	NA	FALSE
2001	Growmark	FS 6971	167	183	183	NA	NA	NA	NA	NA	NA	NA	146	182	194	NA	NA	NA	NA	NA	NA	FALSE
2001	Growmark	FS 5221	NA	NA	NA	NA	177	188	213	NA	NA	NA	NA	NA	NA	NA	NA	NA	NA	NA	NA	FALSE
2001	Growmark	FS 5308	NA	NA	NA	NA	191	179	205	NA	NA	NA	NA	NA	NA	NA	NA	NA	NA	NA	NA	FALSE
2001	Growmark	FS 5632	NA	NA	NA	NA	192	192	210	NA	NA	NA	NA	NA	NA	NA	NA	NA	206	179	171	FALSE
2001	Growmark	FS 7111	NA	NA	NA	NA	NA	NA	NA	NA	NA	NA	155	168	194	NA	NA	NA	NA	NA	NA	FALSE
2001	Hoblit	513	179	198	203	NA	NA	NA	NA	NA	NA	NA	NA	NA	NA	NA	NA	NA	NA	NA	NA	FALSE
2001	Hoblit	520	163	194	195	NA	NA	NA	NA	NA	NA	NA	162	185	200	NA	NA	NA	NA	NA	NA	FALSE
2001	Hoblit	531	NA	NA	NA	NA	NA	NA	NA	NA	NA	NA	136	188	195	NA	NA	NA	NA	NA	NA	FALSE
2001	Hoblit	516	NA	NA	NA	NA	NA	NA	NA	NA	NA	NA	NA	NA	NA	NA	NA	NA	186	176	172	FALSE
2001	Hoblit	526	NA	NA	NA	NA	NA	NA	NA	NA	NA	NA	NA	NA	NA	NA	NA	NA	176	178	179	FALSE
2001	Horizon	7319	170	197	181	NA	NA	NA	NA	NA	NA	NA	NA	NA	NA	NA	NA	NA	NA	NA	NA	FALSE
2001	Horizon	7347	NA	NA	NA	NA	NA	NA	NA	NA	NA	NA	NA	NA	NA	NA	NA	NA	189	198	189	FALSE
2001	Horizon	7373	164	183	187	NA	NA	NA	NA	NA	NA	NA	NA	NA	NA	NA	NA	NA	NA	NA	NA	FALSE
2001	Horizon	7415 Bt	163	188	194	NA	NA	NA	NA	NA	NA	NA	NA	NA	NA	NA	NA	NA	NA	NA	NA	FALSE
2001	Horizon	7426	172	203	180	NA	NA	NA	NA	NA	NA	NA	152	185	194	NA	NA	NA	NA	NA	NA	FALSE
2001	Horizon	7438 Bt	NA	NA	NA	NA	NA	NA	NA	NA	NA	NA	NA	NA	NA	NA	NA	NA	229	170	181	FALSE
2001	Horizon	7366 CL	NA	NA	NA	NA	NA	NA	NA	NA	NA	NA	157	184	199	NA	NA	NA	185	181	182	FALSE
2001	Horizon	7460 CL	NA	NA	NA	NA	NA	NA	NA	NA	NA	NA	126	163	178	NA	NA	NA	NA	NA	NA	FALSE
2001	Horizon	7379 CL	NA	NA	NA	NA	NA	NA	NA	NA	NA	NA	NA	NA	NA	NA	NA	NA	204	192	166	FALSE
2001	Hubner	3423	152	194	188	NA	NA	NA	NA	NA	NA	NA	NA	NA	NA	NA	NA	NA	NA	NA	NA	FALSE
2001	Hubner	3475	182	197	188	NA	NA	NA	NA	NA	NA	NA	NA	NA	NA	NA	NA	NA	NA	NA	NA	FALSE
2001	Hubner	3487	171	189	189	NA	NA	NA	NA	NA	NA	NA	NA	NA	NA	NA	NA	NA	NA	NA	NA	FALSE
2001	Hubner	3555	161	167	171	NA	NA	NA	NA	NA	NA	NA	NA	NA	NA	NA	NA	NA	NA	NA	NA	FALSE
2001	Hubner	3658	156	164	198	NA	NA	NA	NA	NA	NA	NA	NA	NA	NA	NA	NA	NA	NA	NA	NA	FALSE
2001	Hughes	6110 Bt	170	142	179	NA	NA	NA	NA	NA	NA	NA	NA	NA	NA	NA	NA	NA	NA	NA	NA	FALSE
2001	Hughes	7101	181	200	190	NA	191	170	219	NA	NA	NA	NA	NA	NA	NA	NA	NA	NA	NA	NA	FALSE
2001	Hughes	5150	NA	NA	NA	NA	197	189	217	NA	NA	NA	NA	NA	NA	NA	NA	NA	NA	NA	NA	FALSE
2001	Hughes	5600 Bt	NA	NA	NA	NA	207	215	225	NA	NA	NA	NA	NA	NA	NA	NA	NA	NA	NA	NA	FALSE
2001	Hughes	5910 Bt	NA	NA	NA	NA	193	205	211	NA	NA	NA	NA	NA	NA	NA	NA	NA	NA	NA	NA	FALSE
2001	Hughes	6100	NA	NA	NA	NA	174	169	211	NA	NA	NA	NA	NA	NA	NA	NA	NA	NA	NA	NA	FALSE
2001	icorn.com	i106.B4	191	202	194	NA	198	215	222	NA	NA	NA	NA	NA	NA	NA	NA	NA	235	200	196	FALSE
2001	icorn.com	i108.B9	171	205	193	NA	199	191	211	NA	NA	NA	NA	NA	NA	NA	NA	NA	220	190	171	FALSE
2001	icorn.com	i108.J3	162	194	198	NA	181	195	216	NA	NA	NA	NA	NA	NA	NA	NA	NA	NA	NA	NA	FALSE
2001	icorn.com	i111.E3	177	208	176	NA	194	183	214	NA	NA	NA	NA	NA	NA	NA	NA	NA	222	191	178	FALSE
2001	icorn.com	i111.Y6	176	183	200	NA	188	190	218	NA	NA	NA	NA	NA	NA	NA	NA	NA	199	207	187	FALSE
2001	icorn.com	i112.F5	173	187	196	NA	NA	NA	NA	NA	NA	NA	163	185	205	NA	NA	NA	211	208	184	FALSE
2001	icorn.com	i114.P8	NA	NA	NA	NA	NA	NA	NA	NA	NA	NA	147	196	190	NA	NA	NA	NA	NA	NA	FALSE
2001	Kruger	EX 212	173	200	194	NA	180	198	219	NA	NA	NA	NA	NA	NA	NA	NA	NA	189	192	199	FALSE
2001	Kruger	EX 214	168	180	197	NA	NA	NA	NA	NA	NA	NA	NA	NA	NA	NA	NA	NA	179	193	190	FALSE
2001	Kruger	EX 214-1	174	190	192	NA	NA	NA	NA	NA	NA	NA	NA	NA	NA	NA	NA	NA	206	202	189	FALSE
2001	Kruger	EX 9212 Bt	172	220	195	NA	NA	NA	NA	NA	NA	NA	144	171	196	NA	NA	NA	225	204	180	FALSE
2001	Kruger	K-9013+Bt	177	206	192	NA	187	184	209	NA	NA	NA	167	176	198	NA	NA	NA	218	185	183	TRUE
2001	Kruger	K-9014 Bt	179	190	187	NA	187	187	216	NA	NA	NA	153	178	192	NA	NA	NA	NA	NA	NA	FALSE
2001	Kruger	K-9014+Bt	163	189	180	NA	172	173	203	NA	NA	NA	140	190	199	NA	NA	NA	194	177	171	TRUE
2001	Kruger	K-9111	173	187	183	NA	185	184	215	NA	NA	NA	NA	NA	NA	NA	NA	NA	210	191	176	FALSE
2001	Kruger	K-9113	NA	NA	NA	NA	NA	NA	NA	NA	NA	NA	NA	NA	NA	NA	NA	NA	209	192	172	TRUE
2001	Kruger	K-9114	170	167	184	NA	173	184	206	NA	NA	NA	151	189	175	NA	NA	NA	183	164	178	TRUE
2001	Kruger	K-9114 Bt	165	187	177	NA	NA	NA	NA	NA	NA	NA	145	181	189	NA	NA	NA	207	178	175	FALSE
2001	Kruger	K-9115	NA	NA	NA	NA	NA	NA	NA	NA	NA	NA	148	190	197	NA	NA	NA	NA	NA	NA	TRUE
2001	Kruger	K-9115 A	177	197	193	NA	186	174	217	NA	NA	NA	NA	NA	NA	NA	NA	NA	212	193	176	FALSE
2001	Kruger	K-9117	168	211	181	NA	NA	NA	NA	NA	NA	NA	155	188	192	NA	NA	NA	216	203	180	FALSE
2001	Kruger	K-9210	152	182	179	NA	172	168	220	NA	NA	NA	NA	NA	NA	NA	NA	NA	224	167	170	FALSE
2001	Kruger	K-9211 A	177	188	194	NA	201	174	211	NA	NA	NA	NA	NA	NA	NA	NA	NA	213	200	189	FALSE
2001	Kruger	K-9211 Bt	178	211	185	NA	203	197	216	NA	NA	NA	NA	NA	NA	NA	NA	NA	221	195	174	FALSE
2001	Kruger	K-9215	168	186	177	NA	NA	NA	NA	NA	NA	NA	152	188	198	NA	NA	NA	202	198	163	FALSE
2001	Kruger	K-9216	196	206	194	NA	NA	NA	NA	NA	NA	NA	NA	NA	NA	NA	NA	NA	NA	NA	NA	FALSE
2001	Kruger	K-9216 Bt	195	212	170	NA	NA	NA	NA	NA	NA	NA	157	156	193	NA	NA	NA	218	190	178	FALSE
2001	Kruger	K-9217	176	120	154	NA	NA	NA	NA	NA	NA	NA	158	190	191	NA	NA	NA	220	174	180	FALSE
2001	Kruger	K-9217 Bt	188	138	165	NA	NA	NA	NA	NA	NA	NA	143	190	201	NA	NA	NA	235	177	176	FALSE
2001	Kruger	K-9614 A	153	172	189	NA	NA	NA	NA	NA	NA	NA	NA	NA	NA	NA	NA	NA	NA	NA	NA	TRUE
2001	Kruger	K-9912	166	175	191	NA	NA	NA	NA	NA	NA	NA	NA	NA	NA	NA	NA	NA	211	203	183	FALSE
2001	Kruger	K-9912 CL	164	174	196	NA	187	183	217	NA	NA	NA	161	180	212	NA	NA	NA	210	215	193	TRUE
2001	Kruger	K-9912 RR	NA	NA	NA	NA	NA	NA	NA	NA	NA	NA	NA	NA	NA	NA	NA	NA	203	195	188	TRUE
2001	Kruger	K-9912+RR	159	173	183	NA	NA	NA	NA	NA	NA	NA	159	193	208	NA	NA	NA	199	205	177	FALSE
2001	Kruger	K-9914	NA	NA	NA	NA	NA	NA	NA	NA	NA	NA	152	201	204	NA	NA	NA	NA	NA	NA	TRUE
2001	Kruger	K-9010 Bt/CL	NA	NA	NA	NA	180	209	214	NA	NA	NA	NA	NA	NA	NA	NA	NA	NA	NA	NA	FALSE
2001	Kruger	K-9011	NA	NA	NA	NA	179	173	201	NA	NA	NA	NA	NA	NA	NA	NA	NA	NA	NA	NA	FALSE
2001	Kruger	K-9012 Bt	NA	NA	NA	NA	199	195	217	NA	NA	NA	NA	NA	NA	NA	NA	NA	NA	NA	NA	FALSE
2001	Kruger	K-9108	NA	NA	NA	NA	209	183	221	NA	NA	NA	NA	NA	NA	NA	NA	NA	NA	NA	NA	FALSE
2001	Kruger	K-9208	NA	NA	NA	NA	194	190	209	NA	NA	NA	NA	NA	NA	NA	NA	NA	NA	NA	NA	FALSE
2001	Kruger	K-9208 A	NA	NA	NA	NA	194	185	207	NA	NA	NA	NA	NA	NA	NA	NA	NA	NA	NA	NA	FALSE
2001	Kruger	K-9910 Bt	NA	NA	NA	NA	193	209	219	NA	NA	NA	NA	NA	NA	NA	NA	NA	NA	NA	NA	FALSE
2001	Kruger	EX 212 RR	NA	NA	NA	NA	NA	NA	NA	NA	NA	NA	NA	NA	NA	NA	NA	NA	217	197	196	FALSE
2001	Lewis	4740	172	191	183	NA	NA	NA	NA	NA	NA	NA	NA	NA	NA	NA	NA	NA	221	188	179	FALSE
2001	Lewis	4830	170	178	200	NA	NA	NA	NA	NA	NA	NA	NA	NA	NA	NA	NA	NA	NA	NA	NA	FALSE
2001	Lewis	5332	148	183	182	NA	NA	NA	NA	NA	NA	NA	NA	NA	NA	NA	NA	NA	NA	NA	NA	FALSE
2001	Lewis	5450	NA	NA	NA	NA	NA	NA	NA	NA	NA	NA	NA	NA	NA	NA	NA	NA	219	205	195	FALSE
2001	Lewis	6760	NA	NA	NA	NA	NA	NA	NA	NA	NA	NA	142	196	196	NA	NA	NA	209	211	180	FALSE
2001	Lewis	7192	NA	NA	NA	NA	NA	NA	NA	NA	NA	NA	155	190	200	NA	NA	NA	NA	NA	NA	FALSE
2001	Lewis	4830 RR	NA	NA	NA	NA	NA	NA	NA	NA	NA	NA	NA	NA	NA	NA	NA	NA	191	194	188	FALSE
2001	Lewis	5112 Bt	NA	NA	NA	NA	NA	NA	NA	NA	NA	NA	NA	NA	NA	NA	NA	NA	195	160	167	FALSE
2001	Lewis	5150 RR	NA	NA	NA	NA	NA	NA	NA	NA	NA	NA	NA	NA	NA	NA	NA	NA	202	199	182	FALSE
2001	LG Seeds	LG 2585	162	191	207	NA	191	199	217	NA	NA	NA	NA	NA	NA	NA	NA	NA	206	196	201	FALSE
2001	LG Seeds	LG 2587	165	182	187	NA	NA	NA	NA	NA	NA	NA	171	184	203	NA	NA	NA	211	204	184	FALSE
2001	LG Seeds	LG 2533	NA	NA	NA	NA	189	185	216	NA	NA	NA	NA	NA	NA	NA	NA	NA	NA	NA	NA	FALSE
2001	LG Seeds	LG 2670	NA	NA	NA	NA	NA	NA	NA	NA	NA	NA	146	189	183	NA	NA	NA	NA	NA	NA	FALSE
2001	Merschman	M-00110	165	189	186	NA	178	170	215	NA	NA	NA	NA	NA	NA	NA	NA	NA	212	199	181	FALSE
2001	Merschman	M-00111	172	196	195	NA	182	180	216	NA	NA	NA	NA	NA	NA	NA	NA	NA	202	210	186	FALSE
2001	Merschman	M-00112	187	181	198	NA	203	215	222	NA	NA	NA	NA	NA	NA	NA	NA	NA	237	204	186	FALSE
2001	Merschman	M-00113	166	180	187	NA	NA	NA	NA	NA	NA	NA	NA	NA	NA	NA	NA	NA	190	171	163	FALSE
2001	Merschman	M-01110	169	196	183	NA	192	193	209	NA	NA	NA	NA	NA	NA	NA	NA	NA	199	195	184	FALSE
2001	Merschman	M-10110	166	196	198	NA	207	184	224	NA	NA	NA	NA	NA	NA	NA	NA	NA	218	205	189	FALSE
2001	Merschman	M-10111	174	162	184	NA	186	187	213	NA	NA	NA	NA	NA	NA	NA	NA	NA	201	171	171	FALSE
2001	Merschman	M-10113	174	201	191	NA	NA	NA	NA	NA	NA	NA	NA	NA	NA	NA	NA	NA	203	188	167	FALSE
2001	Merschman	M-5110	147	169	174	NA	NA	NA	NA	NA	NA	NA	NA	NA	NA	NA	NA	NA	NA	NA	NA	FALSE
2001	Merschman	M-6114	NA	NA	NA	NA	NA	NA	NA	NA	NA	NA	NA	NA	NA	NA	NA	NA	203	184	165	FALSE
2001	Merschman	M-9110	164	170	175	NA	200	209	208	NA	NA	NA	NA	NA	NA	NA	NA	NA	207	173	172	FALSE
2001	Merschman	M-9114	NA	NA	NA	NA	NA	NA	NA	NA	NA	NA	NA	NA	NA	NA	NA	NA	228	202	177	FALSE
2001	Merschman	M-00105	NA	NA	NA	NA	175	170	213	NA	NA	NA	NA	NA	NA	NA	NA	NA	NA	NA	NA	FALSE
2001	Merschman	M-10105	NA	NA	NA	NA	166	181	206	NA	NA	NA	NA	NA	NA	NA	NA	NA	NA	NA	NA	FALSE
2001	Merschman	M-10108	NA	NA	NA	NA	202	194	218	NA	NA	NA	NA	NA	NA	NA	NA	NA	NA	NA	NA	FALSE
2001	Merschman	M-8105	NA	NA	NA	NA	173	153	203	NA	NA	NA	NA	NA	NA	NA	NA	NA	NA	NA	NA	FALSE
2001	Merschman	M-00114	NA	NA	NA	NA	NA	NA	NA	NA	NA	NA	NA	NA	NA	NA	NA	NA	194	188	159	FALSE
2001	Merschman	M-10114	NA	NA	NA	NA	NA	NA	NA	NA	NA	NA	NA	NA	NA	NA	NA	NA	188	181	170	FALSE
2001	Merschman	M-10116	NA	NA	NA	NA	NA	NA	NA	NA	NA	NA	NA	NA	NA	NA	NA	NA	200	173	148	FALSE
2001	Pfister	2550	173	191	196	NA	NA	NA	NA	NA	NA	NA	NA	NA	NA	NA	NA	NA	214	207	179	FALSE
2001	Pfister	2656	169	195	207	NA	192	193	210	NA	NA	NA	NA	NA	NA	NA	NA	NA	NA	NA	NA	FALSE
2001	Pfister	2720	176	185	183	NA	NA	NA	NA	NA	NA	NA	NA	NA	NA	NA	NA	NA	199	191	170	FALSE
2001	Pfister	2750	NA	NA	NA	NA	NA	NA	NA	NA	NA	NA	NA	NA	NA	NA	NA	NA	197	175	173	FALSE
2001	Pfister	2024	NA	NA	NA	NA	173	160	198	NA	NA	NA	NA	NA	NA	NA	NA	NA	NA	NA	NA	FALSE
2001	Pfister	2296	NA	NA	NA	NA	184	182	204	NA	NA	NA	NA	NA	NA	NA	NA	NA	NA	NA	NA	FALSE
2001	Pfister	3350	NA	NA	NA	NA	NA	NA	NA	NA	NA	NA	155	181	189	NA	NA	NA	NA	NA	NA	FALSE
2001	Pfister	3801	NA	NA	NA	NA	NA	NA	NA	NA	NA	NA	136	161	183	NA	NA	NA	NA	NA	NA	FALSE
2001	Pfister	3977	NA	NA	NA	NA	NA	NA	NA	NA	NA	NA	156	199	207	NA	NA	NA	NA	NA	NA	FALSE
2001	Pioneer	33P67	194	208	175	NA	203	199	237	NA	NA	NA	143	199	209	NA	NA	NA	246	210	192	TRUE
2001	Pioneer	34B24	182	195	187	NA	202	202	225	NA	NA	NA	145	131	208	NA	NA	NA	239	211	183	TRUE
2001	Premium	P 235	163	192	188	NA	NA	NA	NA	NA	NA	NA	NA	NA	NA	NA	NA	NA	NA	NA	NA	FALSE
2001	Premium	P 244	146	178	180	NA	NA	NA	NA	NA	NA	NA	NA	NA	NA	NA	NA	NA	NA	NA	NA	FALSE
2001	Premium	P 262	165	200	186	NA	NA	NA	NA	NA	NA	NA	NA	NA	NA	NA	NA	NA	NA	NA	NA	FALSE
2001	Prime	6360	159	178	179	NA	NA	NA	NA	NA	NA	NA	NA	NA	NA	NA	NA	NA	NA	NA	NA	FALSE
2001	Prime	6525	173	182	198	NA	NA	NA	NA	NA	NA	NA	NA	NA	NA	NA	NA	NA	NA	NA	NA	FALSE
2001	Prime	7250	168	164	188	NA	NA	NA	NA	NA	NA	NA	NA	NA	NA	NA	NA	NA	NA	NA	NA	FALSE
2001	QTI	4933	167	180	188	NA	NA	NA	NA	NA	NA	NA	155	189	203	NA	NA	NA	207	202	186	FALSE
2001	QTI	4935	138	179	167	NA	NA	NA	NA	NA	NA	NA	153	190	179	NA	NA	NA	190	170	168	FALSE
2001	QTI	4964	152	172	172	NA	174	177	191	NA	NA	NA	NA	NA	NA	NA	NA	NA	195	169	160	FALSE
2001	QTI	9621	NA	NA	NA	NA	174	180	196	NA	NA	NA	NA	NA	NA	NA	NA	NA	NA	NA	NA	FALSE
2001	QTI	9664	NA	NA	NA	NA	157	162	192	NA	NA	NA	NA	NA	NA	NA	NA	NA	NA	NA	NA	FALSE
2001	QTI	4940	NA	NA	NA	NA	NA	NA	NA	NA	NA	NA	176	182	192	NA	NA	NA	NA	NA	NA	FALSE
2001	Renk	RK 864	NA	NA	NA	NA	176	188	204	NA	NA	NA	NA	NA	NA	NA	NA	NA	NA	NA	NA	FALSE
2001	Renk	RK 668	NA	NA	NA	NA	180	171	199	NA	NA	NA	NA	NA	NA	NA	NA	NA	NA	NA	NA	FALSE
2001	Renk	RK 778	NA	NA	NA	NA	187	198	216	NA	NA	NA	NA	NA	NA	NA	NA	NA	NA	NA	NA	FALSE
2001	Renk	RK 806	NA	NA	NA	NA	198	186	211	NA	NA	NA	NA	NA	NA	NA	NA	NA	NA	NA	NA	FALSE
2001	Renk	RK 837	NA	NA	NA	NA	203	201	211	NA	NA	NA	NA	NA	NA	NA	NA	NA	NA	NA	NA	FALSE
2001	Renk	RK 867	NA	NA	NA	NA	197	183	213	NA	NA	NA	NA	NA	NA	NA	NA	NA	NA	NA	NA	FALSE
2001	Roeschley	Rx 374	158	194	182	NA	NA	NA	NA	NA	NA	NA	NA	NA	NA	NA	NA	NA	NA	NA	NA	FALSE
2001	Roeschley	Rx 378 Bt	201	193	194	NA	NA	NA	NA	NA	NA	NA	NA	NA	NA	NA	NA	NA	NA	NA	NA	FALSE
2001	Roeschley	Rx 383	NA	NA	NA	NA	185	186	218	NA	NA	NA	NA	NA	NA	NA	NA	NA	NA	NA	NA	FALSE
2001	Roeschley	Rx 456	155	165	171	NA	NA	NA	NA	NA	NA	NA	NA	NA	NA	NA	NA	NA	NA	NA	NA	FALSE
2001	Roeschley	Rx 484	145	169	182	NA	NA	NA	NA	NA	NA	NA	NA	NA	NA	NA	NA	NA	NA	NA	NA	FALSE
2001	Roeschley	Rx 533	172	169	193	NA	NA	NA	NA	NA	NA	NA	NA	NA	NA	NA	NA	NA	NA	NA	NA	FALSE
2001	Roeschley	Rx 278	NA	NA	NA	NA	175	195	216	NA	NA	NA	NA	NA	NA	NA	NA	NA	NA	NA	NA	FALSE
2001	Roeschley	Rx 293	NA	NA	NA	NA	194	181	219	NA	NA	NA	NA	NA	NA	NA	NA	NA	NA	NA	NA	FALSE
2001	Roeschley	Rx 454	NA	NA	NA	NA	173	165	209	NA	NA	NA	NA	NA	NA	NA	NA	NA	NA	NA	NA	FALSE
2001	Sieben	7680	177	205	199	NA	188	180	191	NA	NA	NA	NA	NA	NA	NA	NA	NA	NA	NA	NA	FALSE
2001	Sieben	7691	NA	NA	NA	NA	NA	NA	NA	NA	NA	NA	NA	NA	NA	NA	NA	NA	205	194	190	FALSE
2001	Sieben	7711	154	164	171	NA	NA	NA	NA	NA	NA	NA	NA	NA	NA	NA	NA	NA	NA	NA	NA	FALSE
2001	Sieben	7712	176	187	198	NA	NA	NA	NA	NA	NA	NA	NA	NA	NA	NA	NA	NA	193	187	186	FALSE
2001	Sieben	7730	NA	NA	NA	NA	NA	NA	NA	NA	NA	NA	NA	NA	NA	NA	NA	NA	220	212	184	FALSE
2001	Sieben	6681 YG	NA	NA	NA	NA	200	213	208	NA	NA	NA	NA	NA	NA	NA	NA	NA	NA	NA	NA	FALSE
2001	Sieben	7670	NA	NA	NA	NA	193	194	204	NA	NA	NA	NA	NA	NA	NA	NA	NA	NA	NA	NA	FALSE
2001	Specialty	4615	164	171	194	NA	NA	NA	NA	NA	NA	NA	NA	NA	NA	NA	NA	NA	NA	NA	NA	FALSE
2001	Steyer	2386	NA	NA	NA	NA	NA	NA	NA	NA	NA	NA	165	203	206	NA	NA	NA	NA	NA	NA	FALSE
2001	Steyer	2650	NA	NA	NA	NA	NA	NA	NA	NA	NA	NA	136	172	182	NA	NA	NA	NA	NA	NA	FALSE
2001	Stine	9614 Bt	171	192	194	NA	205	196	215	NA	NA	NA	159	190	202	NA	NA	NA	NA	NA	NA	TRUE
2001	Stine	9615 Bt	164	180	167	NA	169	149	197	NA	NA	NA	152	162	179	NA	NA	NA	NA	NA	NA	FALSE
2001	Stine	9803	168	157	196	NA	NA	NA	NA	NA	NA	NA	150	201	198	NA	NA	NA	NA	NA	NA	FALSE
2001	Stine	9509	NA	NA	NA	NA	166	155	199	NA	NA	NA	NA	NA	NA	NA	NA	NA	NA	NA	NA	FALSE
2001	Stone	M 8	NA	NA	NA	NA	NA	NA	NA	NA	NA	NA	157	185	193	NA	NA	NA	215	204	172	FALSE
2001	Stone	E 22	NA	NA	NA	NA	NA	NA	NA	NA	NA	NA	NA	NA	NA	NA	NA	NA	177	171	161	FALSE
2001	Stone	E 23	NA	NA	NA	NA	NA	NA	NA	NA	NA	NA	NA	NA	NA	NA	NA	NA	195	209	189	FALSE
2001	Stone	E 3 K	NA	NA	NA	NA	NA	NA	NA	NA	NA	NA	NA	NA	NA	NA	NA	NA	206	202	187	FALSE
2001	Stone	E 4	NA	NA	NA	NA	NA	NA	NA	NA	NA	NA	NA	NA	NA	NA	NA	NA	192	198	183	FALSE
2001	Stone	M 7	NA	NA	NA	NA	NA	NA	NA	NA	NA	NA	NA	NA	NA	NA	NA	NA	213	213	179	FALSE
2001	Sun Prairie	2673	164	194	179	NA	NA	NA	NA	NA	NA	NA	NA	NA	NA	NA	NA	NA	NA	NA	NA	FALSE
2001	Sun Prairie	2687	163	166	169	NA	NA	NA	NA	NA	NA	NA	NA	NA	NA	NA	NA	NA	NA	NA	NA	FALSE
2001	Sun Prairie	2833	176	189	169	NA	NA	NA	NA	NA	NA	NA	NA	NA	NA	NA	NA	NA	NA	NA	NA	FALSE
2001	Trisler	T 4413 W	122	136	142	NA	NA	NA	NA	NA	NA	NA	NA	NA	NA	NA	NA	NA	NA	NA	NA	FALSE
2001	Trisler	T 5232	165	202	172	NA	NA	NA	NA	NA	NA	NA	NA	NA	NA	NA	NA	NA	213	185	169	FALSE
2001	Trisler	T 5234	161	197	193	NA	NA	NA	NA	NA	NA	NA	NA	NA	NA	NA	NA	NA	NA	NA	NA	FALSE
2001	Trisler	T 5235	163	194	189	NA	NA	NA	NA	NA	NA	NA	NA	NA	NA	NA	NA	NA	NA	NA	NA	FALSE
2001	Trisler	T 5244	152	187	206	NA	NA	NA	NA	NA	NA	NA	NA	NA	NA	NA	NA	NA	190	189	191	FALSE
2001	Trisler	T 5247	169	186	186	NA	NA	NA	NA	NA	NA	NA	NA	NA	NA	NA	NA	NA	205	199	181	FALSE
2001	Trisler	T 5248	149	165	165	NA	NA	NA	NA	NA	NA	NA	143	200	191	NA	NA	NA	NA	NA	NA	FALSE
2001	Trisler	T 5249	165	186	185	NA	NA	NA	NA	NA	NA	NA	NA	NA	NA	NA	NA	NA	180	184	173	FALSE
2001	Trisler	T 5249 CL	161	186	170	NA	NA	NA	NA	NA	NA	NA	NA	NA	NA	NA	NA	NA	NA	NA	NA	FALSE
2001	Trisler	T 5255	151	159	179	NA	NA	NA	NA	NA	NA	NA	144	198	191	NA	NA	NA	191	166	166	FALSE
2001	Trisler	T 5298	164	156	173	NA	NA	NA	NA	NA	NA	NA	142	180	188	NA	NA	NA	200	172	170	FALSE
2001	Trisler	T 5322	163	175	182	NA	NA	NA	NA	NA	NA	NA	NA	NA	NA	NA	NA	NA	NA	NA	NA	FALSE
2001	Trisler	T-01-44	NA	NA	NA	NA	NA	NA	NA	NA	NA	NA	155	159	187	NA	NA	NA	NA	NA	NA	FALSE
2001	Trisler	T 5333	NA	NA	NA	NA	NA	NA	NA	NA	NA	NA	163	195	194	NA	NA	NA	NA	NA	NA	FALSE
2001	Trisler	T 5336	NA	NA	NA	NA	NA	NA	NA	NA	NA	NA	155	193	186	NA	NA	NA	NA	NA	NA	FALSE
2001	United Suppliers	US C1099	165	191	171	NA	NA	NA	NA	NA	NA	NA	NA	NA	NA	NA	NA	NA	222	196	173	FALSE
2001	United Suppliers	US C1111	172	191	190	NA	NA	NA	NA	NA	NA	NA	NA	NA	NA	NA	NA	NA	213	203	186	FALSE
2001	United Suppliers	US C1111 ND	147	165	162	NA	NA	NA	NA	NA	NA	NA	NA	NA	NA	NA	NA	NA	192	179	161	FALSE
2001	United Suppliers	US C1120	153	184	182	NA	NA	NA	NA	NA	NA	NA	146	174	176	NA	NA	NA	191	173	170	FALSE
2001	United Suppliers	US E1102 Bt	177	174	187	NA	NA	NA	NA	NA	NA	NA	NA	NA	NA	NA	NA	NA	213	180	185	FALSE
2001	United Suppliers	US E1122 Bt	158	177	156	NA	NA	NA	NA	NA	NA	NA	144	178	167	NA	NA	NA	NA	NA	NA	FALSE
2001	United Suppliers	US C1051 ND	NA	NA	NA	NA	168	174	197	NA	NA	NA	NA	NA	NA	NA	NA	NA	NA	NA	NA	FALSE
2001	United Suppliers	US C1071	NA	NA	NA	NA	183	173	206	NA	NA	NA	NA	NA	NA	NA	NA	NA	NA	NA	NA	FALSE
2001	United Suppliers	US C1141	NA	NA	NA	NA	NA	NA	NA	NA	NA	NA	146	202	180	NA	NA	NA	NA	NA	NA	FALSE
2001	United Suppliers	US C1161	NA	NA	NA	NA	NA	NA	NA	NA	NA	NA	144	174	191	NA	NA	NA	NA	NA	NA	FALSE
2001	Unity	6287 A	NA	NA	NA	NA	NA	NA	NA	NA	NA	NA	132	198	187	NA	NA	NA	NA	NA	NA	FALSE
2001	Whata	519	NA	NA	NA	NA	191	179	196	NA	NA	NA	NA	NA	NA	NA	NA	NA	NA	NA	NA	FALSE
2001	Whata	5343	169	197	180	NA	NA	NA	NA	NA	NA	NA	NA	NA	NA	NA	NA	NA	NA	NA	NA	FALSE
2001	Whata	6343	145	162	163	NA	NA	NA	NA	NA	NA	NA	NA	NA	NA	NA	NA	NA	NA	NA	NA	FALSE
2001	Whata	6464	NA	NA	NA	NA	163	171	215	NA	NA	NA	NA	NA	NA	NA	NA	NA	NA	NA	NA	FALSE
2001	Whata	4073	NA	NA	NA	NA	173	189	209	NA	NA	NA	NA	NA	NA	NA	NA	NA	NA	NA	NA	FALSE
2001	Whata	4373	NA	NA	NA	NA	185	198	224	NA	NA	NA	NA	NA	NA	NA	NA	NA	NA	NA	NA	FALSE
2001	Whata	4449	NA	NA	NA	NA	181	182	211	NA	NA	NA	NA	NA	NA	NA	NA	NA	NA	NA	NA	FALSE
2001	Whata	5008	NA	NA	NA	NA	180	159	202	NA	NA	NA	NA	NA	NA	NA	NA	NA	NA	NA	NA	FALSE
2001	Whata	5219	NA	NA	NA	NA	170	158	198	NA	NA	NA	NA	NA	NA	NA	NA	NA	NA	NA	NA	FALSE
2001	Whata	5319	NA	NA	NA	NA	199	193	216	NA	NA	NA	NA	NA	NA	NA	NA	NA	NA	NA	NA	FALSE
2001	Whata	5454	NA	NA	NA	NA	182	186	210	NA	NA	NA	NA	NA	NA	NA	NA	NA	NA	NA	NA	FALSE
2001	Whata	5556	NA	NA	NA	NA	188	180	203	NA	NA	NA	NA	NA	NA	NA	NA	NA	NA	NA	NA	FALSE
2001	Whata	5656	NA	NA	NA	NA	197	194	207	NA	NA	NA	NA	NA	NA	NA	NA	NA	NA	NA	NA	FALSE
2001	Whata	5888	NA	NA	NA	NA	187	179	218	NA	NA	NA	NA	NA	NA	NA	NA	NA	NA	NA	NA	FALSE
2001	Whata	6717	NA	NA	NA	NA	NA	NA	NA	NA	NA	NA	NA	NA	NA	NA	NA	NA	198	186	158	FALSE
2001	Whisnand	180	162	167	189	NA	NA	NA	NA	NA	NA	NA	153	188	192	NA	NA	NA	NA	NA	NA	FALSE
2001	Whisnand	180 Bt	172	191	187	NA	NA	NA	NA	NA	NA	NA	129	192	181	NA	NA	NA	NA	NA	NA	FALSE
2001	Whisnand	201	157	189	195	NA	NA	NA	NA	NA	NA	NA	165	183	197	NA	NA	NA	NA	NA	NA	FALSE
2001	Whisnand	202	155	193	196	NA	NA	NA	NA	NA	NA	NA	161	211	210	NA	NA	NA	NA	NA	NA	FALSE
2001	Whisnand	182 Bt	NA	NA	NA	NA	NA	NA	NA	NA	NA	NA	147	188	190	NA	NA	NA	NA	NA	NA	FALSE
2001	Whisnand	196	NA	NA	NA	NA	NA	NA	NA	NA	NA	NA	145	197	194	NA	NA	NA	NA	NA	NA	FALSE
2001	Wilken	1100	144	171	192	NA	NA	NA	NA	NA	NA	NA	NA	NA	NA	NA	NA	NA	NA	NA	NA	FALSE
2001	Wilken	833	165	201	188	NA	NA	NA	NA	NA	NA	NA	NA	NA	NA	NA	NA	NA	NA	NA	NA	FALSE
2001	Wilken	955	167	176	181	NA	NA	NA	NA	NA	NA	NA	NA	NA	NA	NA	NA	NA	NA	NA	NA	FALSE
2001	Wilken	WEX 360	172	195	191	NA	NA	NA	NA	NA	NA	NA	NA	NA	NA	NA	NA	NA	NA	NA	NA	FALSE
2001	Wilken	WEX 367	160	184	181	NA	NA	NA	NA	NA	NA	NA	NA	NA	NA	NA	NA	NA	NA	NA	NA	FALSE
2001	Wilken	WEX 368	159	185	196	NA	NA	NA	NA	NA	NA	NA	NA	NA	NA	NA	NA	NA	NA	NA	NA	FALSE
2001	Wilken	WEX 375	175	187	182	NA	NA	NA	NA	NA	NA	NA	NA	NA	NA	NA	NA	NA	NA	NA	NA	FALSE
2001	Wilken	WEX 376	145	196	183	NA	NA	NA	NA	NA	NA	NA	NA	NA	NA	NA	NA	NA	NA	NA	NA	FALSE
2001	Adler	2430	NA	NA	NA	NA	193	172	200	NA	NA	NA	NA	NA	NA	NA	NA	NA	NA	NA	NA	FALSE
2001	Agripro	9476 Bt	NA	NA	NA	NA	196	205	227	NA	NA	NA	NA	NA	NA	NA	NA	NA	NA	NA	NA	FALSE
2001	Brown	6895 Bt	NA	NA	NA	NA	193	211	229	NA	NA	NA	NA	NA	NA	NA	NA	NA	NA	NA	NA	FALSE
2001	Brown	6943 Bt	NA	NA	NA	NA	200	192	210	NA	NA	NA	NA	NA	NA	NA	NA	NA	NA	NA	NA	FALSE
2001	Brown	7044	NA	NA	NA	NA	184	196	221	NA	NA	NA	NA	NA	NA	NA	NA	NA	NA	NA	NA	FALSE
2001	Brown	EX 7P90	NA	NA	NA	NA	185	165	206	NA	NA	NA	NA	NA	NA	NA	NA	NA	NA	NA	NA	FALSE
2001	Cornelius	C 507	NA	NA	NA	NA	189	187	213	NA	NA	NA	NA	NA	NA	NA	NA	NA	NA	NA	NA	FALSE
2001	Cornelius	C 548	NA	NA	NA	NA	194	185	209	NA	NA	NA	NA	NA	NA	NA	NA	NA	NA	NA	NA	FALSE
2001	Cornelius	C 588 YG	NA	NA	NA	NA	204	199	217	NA	NA	NA	NA	NA	NA	NA	NA	NA	NA	NA	NA	FALSE
2001	Cornelius	C 643 A	NA	NA	NA	NA	173	154	203	NA	NA	NA	NA	NA	NA	NA	NA	NA	NA	NA	NA	FALSE
2001	Cornelius	C 644 RR	NA	NA	NA	NA	172	185	214	NA	NA	NA	NA	NA	NA	NA	NA	NA	NA	NA	NA	FALSE
2001	Cornelius	C 652	NA	NA	NA	NA	193	185	202	NA	NA	NA	NA	NA	NA	NA	NA	NA	NA	NA	NA	FALSE
2001	Henkel	H 1817	NA	NA	NA	NA	191	196	216	NA	NA	NA	NA	NA	NA	NA	NA	NA	NA	NA	NA	FALSE
2001	Henkel	H 1616	NA	NA	NA	NA	196	184	198	NA	NA	NA	NA	NA	NA	NA	NA	NA	NA	NA	NA	FALSE
2001	Henkel	H 1633	NA	NA	NA	NA	196	197	214	NA	NA	NA	NA	NA	NA	NA	NA	NA	NA	NA	NA	FALSE
2001	Henkel	H 1650	NA	NA	NA	NA	180	177	203	NA	NA	NA	NA	NA	NA	NA	NA	NA	NA	NA	NA	FALSE
2001	Henkel	H 1730	NA	NA	NA	NA	176	174	211	NA	NA	NA	NA	NA	NA	NA	NA	NA	NA	NA	NA	FALSE
2001	Henkel	H 1733	NA	NA	NA	NA	173	177	213	NA	NA	NA	NA	NA	NA	NA	NA	NA	NA	NA	NA	FALSE
2001	Henkel	H 1820	NA	NA	NA	NA	177	190	217	NA	NA	NA	NA	NA	NA	NA	NA	NA	NA	NA	NA	FALSE
2001	Henkel	H 1865	NA	NA	NA	NA	171	165	205	NA	NA	NA	NA	NA	NA	NA	NA	NA	NA	NA	NA	FALSE
2001	Henkel	H 61 RR	NA	NA	NA	NA	188	179	212	NA	NA	NA	NA	NA	NA	NA	NA	NA	NA	NA	NA	FALSE
2001	Henkel	H 8633 Bt	NA	NA	NA	NA	193	206	219	NA	NA	NA	NA	NA	NA	NA	NA	NA	NA	NA	NA	FALSE
2001	Henkel	H 8820 Bt	NA	NA	NA	NA	187	203	206	NA	NA	NA	NA	NA	NA	NA	NA	NA	NA	NA	NA	FALSE
2001	Henkel	H 8865 Bt	NA	NA	NA	NA	193	186	214	NA	NA	NA	NA	NA	NA	NA	NA	NA	NA	NA	NA	FALSE
2001	HighCycle	HC 580	NA	NA	NA	NA	171	169	203	NA	NA	NA	NA	NA	NA	NA	NA	NA	NA	NA	NA	FALSE
2001	Jung	2674	NA	NA	NA	NA	187	174	206	NA	NA	NA	NA	NA	NA	NA	NA	NA	NA	NA	NA	FALSE
2001	Jung	2710	NA	NA	NA	NA	176	172	206	NA	NA	NA	NA	NA	NA	NA	NA	NA	NA	NA	NA	FALSE
2001	Kaltenberg	K 7337	NA	NA	NA	NA	188	181	223	NA	NA	NA	NA	NA	NA	NA	NA	NA	NA	NA	NA	FALSE
2001	Kaltenberg	K 7654	NA	NA	NA	NA	173	166	210	NA	NA	NA	NA	NA	NA	NA	NA	NA	NA	NA	NA	FALSE
2001	Mark	MRK 00109	NA	NA	NA	NA	193	179	224	NA	NA	NA	NA	NA	NA	NA	NA	NA	NA	NA	NA	FALSE
2001	Mark	MRK 00110	NA	NA	NA	NA	181	186	206	NA	NA	NA	NA	NA	NA	NA	NA	NA	NA	NA	NA	FALSE
2001	Mark	MRK 00110 A	NA	NA	NA	NA	169	184	224	NA	NA	NA	NA	NA	NA	NA	NA	NA	NA	NA	NA	FALSE
2001	Mark	MRK 00114	NA	NA	NA	NA	166	153	194	NA	NA	NA	NA	NA	NA	NA	NA	NA	NA	NA	NA	FALSE
2001	Mark	MRK 02108	NA	NA	NA	NA	183	187	209	NA	NA	NA	NA	NA	NA	NA	NA	NA	NA	NA	NA	FALSE
2001	Mark	MRK 02109	NA	NA	NA	NA	176	190	198	NA	NA	NA	NA	NA	NA	NA	NA	NA	NA	NA	NA	FALSE
2001	Mark	MRK 02112	NA	NA	NA	NA	180	164	190	NA	NA	NA	NA	NA	NA	NA	NA	NA	NA	NA	NA	FALSE
2001	Mark	MRK 98112	NA	NA	NA	NA	182	183	213	NA	NA	NA	NA	NA	NA	NA	NA	NA	NA	NA	NA	FALSE
2001	Mark	MRK 99 Bt 109	NA	NA	NA	NA	194	213	232	NA	NA	NA	NA	NA	NA	NA	NA	NA	NA	NA	NA	FALSE
2001	Mark	MRK EX 107 C	NA	NA	NA	NA	181	161	178	NA	NA	NA	NA	NA	NA	NA	NA	NA	NA	NA	NA	FALSE
2001	Mark	MRK EX 112 A	NA	NA	NA	NA	182	175	216	NA	NA	NA	NA	NA	NA	NA	NA	NA	NA	NA	NA	FALSE
2001	Ottilie	RO 4777 Bt	NA	NA	NA	NA	203	202	232	NA	NA	NA	NA	NA	NA	NA	NA	NA	NA	NA	NA	FALSE
2001	Ottilie	RO 4999	NA	NA	NA	NA	179	184	216	NA	NA	NA	NA	NA	NA	NA	NA	NA	NA	NA	NA	FALSE
2001	Ottilie	RO 5155	NA	NA	NA	NA	190	180	224	NA	NA	NA	NA	NA	NA	NA	NA	NA	NA	NA	NA	FALSE
2001	Trelay	8100	NA	NA	NA	NA	192	166	221	NA	NA	NA	NA	NA	NA	NA	NA	NA	NA	NA	NA	FALSE
2001	Trelay	8200	NA	NA	NA	NA	190	187	207	NA	NA	NA	NA	NA	NA	NA	NA	NA	NA	NA	NA	FALSE
2001	Trelay	9300	NA	NA	NA	NA	190	168	212	NA	NA	NA	NA	NA	NA	NA	NA	NA	NA	NA	NA	FALSE
2001	Trelay	9500	NA	NA	NA	NA	140	149	196	NA	NA	NA	NA	NA	NA	NA	NA	NA	NA	NA	NA	FALSE
2001	Vigoro	V4910	NA	NA	NA	NA	192	191	211	NA	NA	NA	NA	NA	NA	NA	NA	NA	NA	NA	NA	FALSE
2001	Vigoro	V5020	NA	NA	NA	NA	187	193	212	NA	NA	NA	NA	NA	NA	NA	NA	NA	NA	NA	NA	FALSE
2001	Vigoro	V5400	NA	NA	NA	NA	NA	NA	NA	NA	NA	NA	166	186	190	NA	NA	NA	212	207	192	FALSE
2001	Vigoro	V5520	NA	NA	NA	NA	NA	NA	NA	NA	NA	NA	146	200	193	NA	NA	NA	NA	NA	NA	FALSE
2001	Vigoro	V55Y21	NA	NA	NA	NA	NA	NA	NA	NA	NA	NA	NA	NA	NA	NA	NA	NA	212	175	170	FALSE
2001	Vigoro	V5620	NA	NA	NA	NA	NA	NA	NA	NA	NA	NA	142	187	198	NA	NA	NA	NA	NA	NA	FALSE
2001	Vigoro	V5800	NA	NA	NA	NA	NA	NA	NA	NA	NA	NA	148	188	197	NA	NA	NA	NA	NA	NA	FALSE
2001	Vigoro	V5110	NA	NA	NA	NA	NA	NA	NA	NA	NA	NA	NA	NA	NA	NA	NA	NA	188	197	194	FALSE
2001	Vigoro	V5320	NA	NA	NA	NA	NA	NA	NA	NA	NA	NA	NA	NA	NA	NA	NA	NA	175	173	165	FALSE
2001	Exsegen	ES 112	NA	NA	NA	NA	NA	NA	NA	NA	NA	NA	164	193	207	NA	NA	NA	NA	NA	NA	FALSE
2001	Exsegen	ES 312	NA	NA	NA	NA	NA	NA	NA	NA	NA	NA	153	171	201	NA	NA	NA	NA	NA	NA	FALSE
2001	Freedom	Exp 645	NA	NA	NA	NA	NA	NA	NA	NA	NA	NA	165	181	191	NA	NA	NA	196	200	180	FALSE
2001	Freedom	5555	NA	NA	NA	NA	NA	NA	NA	NA	NA	NA	NA	NA	NA	NA	NA	NA	200	179	182	FALSE
2001	Zimmerman	1851W	NA	NA	NA	NA	NA	NA	NA	NA	NA	NA	NA	NA	NA	NA	NA	NA	212	173	146	FALSE
2001	Zimmerman	E2010	NA	NA	NA	NA	NA	NA	NA	NA	NA	NA	NA	NA	NA	NA	NA	NA	127	119	105	FALSE
2001	Zimmerman	E8272	NA	NA	NA	NA	NA	NA	NA	NA	NA	NA	NA	NA	NA	NA	NA	NA	188	169	147	FALSE
2002	AgVenture	813 Bt	164	201	NA	NA	NA	NA	NA	NA	NA	NA	NA	NA	NA	NA	NA	NA	NA	NA	NA	FALSE
2002	AgVenture	873 Bt	NA	NA	NA	NA	NA	NA	NA	NA	NA	NA	NA	171	NA	NA	NA	NA	NA	NA	NA	FALSE
2002	Asgrow	RX664	155	186	NA	NA	NA	NA	NA	NA	NA	NA	NA	NA	NA	NA	NA	NA	225	214	197	FALSE
2002	Asgrow	RX708YG	151	191	NA	NA	203	217	227	NA	NA	NA	NA	NA	NA	NA	NA	NA	249	223	192	FALSE
2002	Asgrow	RX772	156	201	NA	NA	NA	NA	NA	NA	NA	NA	NA	169	NA	NA	NA	NA	242	234	219	FALSE
2002	Asgrow	RX601RR/YG	NA	NA	NA	NA	211	223	234	NA	NA	NA	NA	NA	NA	NA	NA	NA	NA	NA	NA	FALSE
2002	Asgrow	RX889YG	NA	NA	NA	NA	NA	NA	NA	NA	NA	NA	NA	168	NA	NA	NA	NA	NA	NA	NA	FALSE
2002	Beck	5283 Bt	151	205	NA	NA	211	214	219	NA	NA	NA	NA	NA	NA	NA	NA	NA	NA	NA	NA	FALSE
2002	Beck	5322	165	201	NA	NA	200	228	236	NA	NA	NA	NA	NA	NA	NA	NA	NA	NA	NA	NA	FALSE
2002	Beck	5339 YG/CL	143	196	NA	NA	208	206	214	NA	NA	NA	NA	NA	NA	NA	NA	NA	NA	NA	NA	FALSE
2002	Beck	5422	139	173	NA	NA	NA	NA	NA	NA	NA	NA	NA	NA	NA	NA	NA	NA	NA	NA	NA	FALSE
2002	Beck	5454 CL	159	206	NA	NA	NA	NA	NA	NA	NA	NA	NA	NA	NA	NA	NA	NA	NA	NA	NA	FALSE
2002	Beck	5727	162	211	NA	NA	NA	NA	NA	NA	NA	NA	NA	NA	NA	NA	NA	NA	NA	NA	NA	FALSE
2002	Beck	5727 CB	155	189	NA	NA	NA	NA	NA	NA	NA	NA	NA	NA	NA	NA	NA	NA	NA	NA	NA	FALSE
2002	Beck	5959	154	192	NA	NA	NA	NA	NA	NA	NA	NA	NA	NA	NA	NA	NA	NA	NA	NA	NA	FALSE
2002	Beck	Ex 0195	136	186	NA	NA	NA	NA	NA	NA	NA	NA	NA	NA	NA	NA	NA	NA	NA	NA	NA	FALSE
2002	Beck	Ex 1187	150	191	NA	NA	NA	NA	NA	NA	NA	NA	NA	NA	NA	NA	NA	NA	NA	NA	NA	FALSE
2002	Beck	5012	NA	NA	NA	NA	194	196	212	NA	NA	NA	NA	NA	NA	NA	NA	NA	NA	NA	NA	FALSE
2002	Beck	5166	NA	NA	NA	NA	206	211	213	NA	NA	NA	NA	NA	NA	NA	NA	NA	NA	NA	NA	FALSE
2002	Beck	6262 CB	NA	NA	NA	NA	NA	NA	NA	NA	NA	NA	NA	143	NA	NA	NA	NA	NA	NA	NA	FALSE
2002	Beck	7997 CB	NA	NA	NA	NA	NA	NA	NA	NA	NA	NA	NA	162	NA	NA	NA	NA	NA	NA	NA	FALSE
2002	Bio Gene	BG 1111	153	199	NA	NA	NA	NA	NA	NA	NA	NA	NA	NA	NA	NA	NA	NA	NA	NA	NA	FALSE
2002	Bio Gene	BG 1112	148	188	NA	NA	NA	NA	NA	NA	NA	NA	NA	NA	NA	NA	NA	NA	NA	NA	NA	FALSE
2002	Bio Gene	BG 1130	148	199	NA	NA	NA	NA	NA	NA	NA	NA	NA	NA	NA	NA	NA	NA	NA	NA	NA	FALSE
2002	Bio Gene	BG 1152	NA	NA	NA	NA	NA	NA	NA	NA	NA	NA	NA	171	NA	NA	NA	NA	NA	NA	NA	FALSE
2002	Bio Gene	BT 1150	NA	NA	NA	NA	NA	NA	NA	NA	NA	NA	NA	171	NA	NA	NA	NA	NA	NA	NA	FALSE
2002	Bio Gene	BT 4220	NA	NA	NA	NA	NA	NA	NA	NA	NA	NA	NA	173	NA	NA	NA	NA	NA	NA	NA	FALSE
2002	Bio Gene	BG 1092	NA	NA	NA	NA	NA	NA	NA	NA	NA	NA	NA	NA	NA	NA	NA	NA	232	202	202	FALSE
2002	Bio Gene	BG 1119	NA	NA	NA	NA	NA	NA	NA	NA	NA	NA	NA	NA	NA	NA	NA	NA	243	229	221	FALSE
2002	BoJac	4420	154	211	NA	NA	NA	NA	NA	NA	NA	NA	NA	NA	NA	NA	NA	NA	NA	NA	NA	FALSE
2002	BoJac	535	NA	NA	NA	NA	NA	NA	NA	NA	NA	NA	NA	NA	NA	NA	NA	NA	225	212	200	FALSE
2002	Burrus	438 Bt	148	188	NA	NA	191	211	203	NA	NA	NA	NA	NA	NA	NA	NA	NA	NA	NA	NA	FALSE
2002	Burrus	440	169	200	NA	NA	193	226	234	NA	NA	NA	NA	NA	NA	NA	NA	NA	229	226	216	FALSE
2002	Burrus	442	151	204	NA	NA	NA	NA	NA	NA	NA	NA	NA	166	NA	NA	NA	NA	232	211	206	FALSE
2002	Burrus	515	162	202	NA	NA	182	211	221	NA	NA	NA	NA	158	NA	NA	NA	NA	237	227	213	TRUE
2002	Burrus	582	146	194	NA	NA	NA	NA	NA	NA	NA	NA	NA	NA	NA	NA	NA	NA	235	218	194	FALSE
2002	Burrus	583 Bt	155	184	NA	NA	NA	NA	NA	NA	NA	NA	NA	169	NA	NA	NA	NA	245	230	200	FALSE
2002	Burrus	645	147	206	NA	NA	NA	NA	NA	NA	NA	NA	NA	163	NA	NA	NA	NA	228	207	194	FALSE
2002	Burrus	710	NA	NA	NA	NA	NA	NA	NA	NA	NA	NA	NA	164	NA	NA	NA	NA	249	231	214	FALSE
2002	Corn Belt	C595	161	206	NA	NA	NA	NA	NA	NA	NA	NA	NA	NA	NA	NA	NA	NA	NA	NA	NA	FALSE
2002	Corn Belt	C599	151	194	NA	NA	NA	NA	NA	NA	NA	NA	NA	NA	NA	NA	NA	NA	NA	NA	NA	FALSE
2002	Dairyland	St-1412 Bt	NA	NA	NA	NA	NA	NA	NA	NA	NA	NA	NA	NA	NA	NA	NA	NA	220	218	203	FALSE
2002	Dairyland	St-1507 Bt	168	205	NA	NA	202	209	215	NA	NA	NA	NA	NA	NA	NA	NA	NA	NA	NA	NA	FALSE
2002	Dairyland	St-1510	150	202	NA	NA	188	220	205	NA	NA	NA	NA	NA	NA	NA	NA	NA	236	224	211	FALSE
2002	Dairyland	St-1514	161	201	NA	NA	NA	NA	NA	NA	NA	NA	NA	NA	NA	NA	NA	NA	235	229	216	FALSE
2002	Dairyland	St-1515	NA	NA	NA	NA	NA	NA	NA	NA	NA	NA	NA	NA	NA	NA	NA	NA	221	215	200	FALSE
2002	Dairyland	St-1609	153	207	NA	NA	189	213	223	NA	NA	NA	NA	NA	NA	NA	NA	NA	NA	NA	NA	FALSE
2002	Dairyland	St-1611	171	201	NA	NA	203	227	225	NA	NA	NA	NA	NA	NA	NA	NA	NA	223	232	198	FALSE
2002	Dairyland	St-1606	NA	NA	NA	NA	198	208	224	NA	NA	NA	NA	NA	NA	NA	NA	NA	NA	NA	NA	FALSE
2002	DeKalb	DKC60-09 (RR/YG)	162	183	NA	NA	NA	NA	NA	NA	NA	NA	NA	NA	NA	NA	NA	NA	223	207	212	FALSE
2002	DeKalb	DKC60-19 (RR/YG)	133	233	NA	NA	211	233	240	NA	NA	NA	NA	NA	NA	NA	NA	NA	242	231	207	FALSE
2002	DeKalb	DKC53-32 (YG)	NA	NA	NA	NA	216	211	226	NA	NA	NA	NA	NA	NA	NA	NA	NA	NA	NA	NA	FALSE
2002	DeKalb	DKC58-78 (YG)	NA	NA	NA	NA	208	232	225	NA	NA	NA	NA	NA	NA	NA	NA	NA	NA	NA	NA	FALSE
2002	DeKalb	DKC60-08 (YG)	NA	NA	NA	NA	204	218	220	NA	NA	NA	NA	177	NA	NA	NA	NA	NA	NA	NA	FALSE
2002	DeKalb	DKC61-25 (YG)	NA	NA	NA	NA	NA	NA	NA	NA	NA	NA	NA	175	NA	NA	NA	NA	239	225	201	FALSE
2002	DeKalb	DKC62-15	NA	NA	NA	NA	NA	NA	NA	NA	NA	NA	NA	177	NA	NA	NA	NA	245	206	198	FALSE
2002	DeKalb	DKC64-11 (RR/YG)	NA	NA	NA	NA	NA	NA	NA	NA	NA	NA	NA	174	NA	NA	NA	NA	NA	NA	NA	FALSE
2002	DeKalb	DKC58-24 (RR/YG)	NA	NA	NA	NA	NA	NA	NA	NA	NA	NA	NA	NA	NA	NA	NA	NA	239	220	201	FALSE
2002	Diener	D 1069	152	189	NA	NA	NA	NA	NA	NA	NA	NA	NA	NA	NA	NA	NA	NA	NA	NA	NA	FALSE
2002	Diener	D 1091	163	203	NA	NA	NA	NA	NA	NA	NA	NA	NA	NA	NA	NA	NA	NA	NA	NA	NA	FALSE
2002	Diener	D 1065	NA	NA	NA	NA	201	234	217	NA	NA	NA	NA	NA	NA	NA	NA	NA	NA	NA	NA	FALSE
2002	Diener	D 1104	NA	NA	NA	NA	203	212	235	NA	NA	NA	NA	NA	NA	NA	NA	NA	NA	NA	NA	FALSE
2002	Dyna Gro	DG 5460A Bt	143	180	NA	NA	NA	NA	NA	NA	NA	NA	NA	NA	NA	NA	NA	NA	220	215	184	FALSE
2002	Dyna Gro	DG 5467	151	186	NA	NA	NA	NA	NA	NA	NA	NA	NA	163	NA	NA	NA	NA	239	233	204	FALSE
2002	Dyna Gro	DG 5488	141	198	NA	NA	NA	NA	NA	NA	NA	NA	NA	NA	NA	NA	NA	NA	213	217	190	FALSE
2002	Dyna Gro	DG 5528	136	186	NA	NA	NA	NA	NA	NA	NA	NA	NA	NA	NA	NA	NA	NA	NA	NA	NA	FALSE
2002	Dyna Gro	DG 5295	NA	NA	NA	NA	183	203	206	NA	NA	NA	NA	NA	NA	NA	NA	NA	NA	NA	NA	FALSE
2002	Dyna Gro	DG 5324 Bt	NA	NA	NA	NA	193	218	234	NA	NA	NA	NA	NA	NA	NA	NA	NA	NA	NA	NA	FALSE
2002	Dyna Gro	DG 5440	NA	NA	NA	NA	216	210	221	NA	NA	NA	NA	NA	NA	NA	NA	NA	NA	NA	NA	FALSE
2002	Dyna Gro	DG 5477	NA	NA	NA	NA	195	212	216	NA	NA	NA	NA	158	NA	NA	NA	NA	NA	NA	NA	FALSE
2002	Dyna Gro	DG 5475	NA	NA	NA	NA	NA	NA	NA	NA	NA	NA	NA	172	NA	NA	NA	NA	221	209	203	FALSE
2002	Dyna Gro	DG 5512	NA	NA	NA	NA	NA	NA	NA	NA	NA	NA	NA	153	NA	NA	NA	NA	NA	NA	NA	FALSE
2002	Garst	8288	145	206	NA	NA	NA	NA	NA	NA	NA	NA	NA	160	NA	NA	NA	NA	253	234	204	FALSE
2002	Garst	8442	NA	NA	NA	NA	191	220	228	NA	NA	NA	NA	164	NA	NA	NA	NA	NA	NA	NA	FALSE
2002	Garst	8443	160	187	NA	NA	NA	NA	NA	NA	NA	NA	NA	NA	NA	NA	NA	NA	231	223	212	FALSE
2002	Garst	8484 Bt/IT	153	203	NA	NA	187	202	233	NA	NA	NA	NA	171	NA	NA	NA	NA	229	215	192	TRUE
2002	Garst	8461	NA	NA	NA	NA	198	229	227	NA	NA	NA	NA	NA	NA	NA	NA	NA	NA	NA	NA	FALSE
2002	Garst	8348	NA	NA	NA	NA	NA	NA	NA	NA	NA	NA	NA	157	NA	NA	NA	NA	NA	NA	NA	FALSE
2002	Golden Harvest	Ex 18551	158	204	NA	NA	NA	NA	NA	NA	NA	NA	NA	NA	NA	NA	NA	NA	NA	NA	NA	FALSE
2002	Golden Harvest	Ex 28618 Bt	160	208	NA	NA	NA	NA	NA	NA	NA	NA	NA	NA	NA	NA	NA	NA	238	228	224	FALSE
2002	Golden Harvest	H-8799	158	213	NA	NA	NA	NA	NA	NA	NA	NA	NA	NA	NA	NA	NA	NA	NA	NA	NA	FALSE
2002	Golden Harvest	H-8906	148	197	NA	NA	201	220	220	NA	NA	NA	NA	169	NA	NA	NA	NA	220	219	206	TRUE
2002	Golden Harvest	H-9231	166	192	NA	NA	NA	NA	NA	NA	NA	NA	NA	173	NA	NA	NA	NA	226	232	226	FALSE
2002	Golden Harvest	H-9247 Bt	167	206	NA	NA	202	223	241	NA	NA	NA	NA	174	NA	NA	NA	NA	241	223	204	TRUE
2002	Golden Harvest	H-8223 Bt	NA	NA	NA	NA	182	190	217	NA	NA	NA	NA	NA	NA	NA	NA	NA	NA	NA	NA	FALSE
2002	Golden Harvest	H-8662 Bt	NA	NA	NA	NA	189	214	222	NA	NA	NA	NA	NA	NA	NA	NA	NA	NA	NA	NA	FALSE
2002	Golden Harvest	H-9221 Bt	NA	NA	NA	NA	NA	NA	NA	NA	NA	NA	NA	166	NA	NA	NA	NA	NA	NA	NA	FALSE
2002	Golden Harvest	H-9445	NA	NA	NA	NA	NA	NA	NA	NA	NA	NA	NA	176	NA	NA	NA	NA	NA	NA	NA	FALSE
2002	Golden Harvest	H-9488 Bt	NA	NA	NA	NA	NA	NA	NA	NA	NA	NA	NA	163	NA	NA	NA	NA	NA	NA	NA	FALSE
2002	Golden Harvest	H-9504	NA	NA	NA	NA	NA	NA	NA	NA	NA	NA	NA	153	NA	NA	NA	NA	NA	NA	NA	FALSE
2002	Growmark	FS 6682	NA	NA	NA	NA	NA	NA	NA	NA	NA	NA	NA	157	NA	NA	NA	NA	NA	NA	NA	FALSE
2002	Growmark	FS 6971	NA	NA	NA	NA	NA	NA	NA	NA	NA	NA	NA	152	NA	NA	NA	NA	NA	NA	NA	FALSE
2002	Growmark	FS 7383 CL	NA	NA	NA	NA	NA	NA	NA	NA	NA	NA	NA	151	NA	NA	NA	NA	NA	NA	NA	FALSE
2002	Hoblit	434 Bt	153	186	NA	NA	NA	NA	NA	NA	NA	NA	NA	NA	NA	NA	NA	NA	NA	NA	NA	FALSE
2002	Hoblit	513	164	190	NA	NA	NA	NA	NA	NA	NA	NA	NA	167	NA	NA	NA	NA	231	234	202	FALSE
2002	Hoblit	520	NA	NA	NA	NA	NA	NA	NA	NA	NA	NA	NA	171	NA	NA	NA	NA	NA	NA	NA	FALSE
2002	Hoblit	525 Bt	NA	NA	NA	NA	NA	NA	NA	NA	NA	NA	NA	NA	NA	NA	NA	NA	234	225	192	FALSE
2002	Horzion	7301	144	190	NA	NA	NA	NA	NA	NA	NA	NA	NA	NA	NA	NA	NA	NA	NA	NA	NA	FALSE
2002	Horzion	7319	147	201	NA	NA	NA	NA	NA	NA	NA	NA	NA	NA	NA	NA	NA	NA	NA	NA	NA	FALSE
2002	Horzion	7347	154	204	NA	NA	NA	NA	NA	NA	NA	NA	NA	162	NA	NA	NA	NA	239	222	203	FALSE
2002	Horzion	7352 Bt	159	223	NA	NA	NA	NA	NA	NA	NA	NA	NA	NA	NA	NA	NA	NA	NA	NA	NA	FALSE
2002	Horzion	7355	160	197	NA	NA	NA	NA	NA	NA	NA	NA	NA	160	NA	NA	NA	NA	231	208	201	FALSE
2002	Horzion	7371	149	197	NA	NA	NA	NA	NA	NA	NA	NA	NA	NA	NA	NA	NA	NA	220	209	210	FALSE
2002	Horzion	7373	171	194	NA	NA	NA	NA	NA	NA	NA	NA	NA	175	NA	NA	NA	NA	236	222	209	FALSE
2002	Horzion	7374 CL	153	195	NA	NA	NA	NA	NA	NA	NA	NA	NA	158	NA	NA	NA	NA	229	212	196	FALSE
2002	Horzion	7380 Bt	154	179	NA	NA	NA	NA	NA	NA	NA	NA	NA	161	NA	NA	NA	NA	244	205	210	FALSE
2002	Horzion	7388 Bt	153	189	NA	NA	NA	NA	NA	NA	NA	NA	NA	170	NA	NA	NA	NA	238	227	167	FALSE
2002	Horzion	7408	137	189	NA	NA	NA	NA	NA	NA	NA	NA	NA	152	NA	NA	NA	NA	225	182	189	FALSE
2002	Horzion	7426	NA	NA	NA	NA	NA	NA	NA	NA	NA	NA	NA	168	NA	NA	NA	NA	237	231	202	FALSE
2002	Horzion	7438 Bt	129	190	NA	NA	NA	NA	NA	NA	NA	NA	NA	154	NA	NA	NA	NA	230	192	190	FALSE
2002	Horzion	Ex 2112	150	205	NA	NA	NA	NA	NA	NA	NA	NA	NA	155	NA	NA	NA	NA	249	235	199	FALSE
2002	Horzion	7348 RR	NA	NA	NA	NA	NA	NA	NA	NA	NA	NA	NA	159	NA	NA	NA	NA	230	229	215	FALSE
2002	Horzion	7378 RR	NA	NA	NA	NA	NA	NA	NA	NA	NA	NA	NA	169	NA	NA	NA	NA	227	210	212	FALSE
2002	Horzion	7414	NA	NA	NA	NA	NA	NA	NA	NA	NA	NA	NA	143	NA	NA	NA	NA	239	230	208	FALSE
2002	Horzion	7460 CL	NA	NA	NA	NA	NA	NA	NA	NA	NA	NA	NA	147	NA	NA	NA	NA	NA	NA	NA	FALSE
2002	Hubner	H 3439	153	199	NA	NA	NA	NA	NA	NA	NA	NA	NA	NA	NA	NA	NA	NA	NA	NA	NA	FALSE
2002	Hubner	H 3475	157	212	NA	NA	NA	NA	NA	NA	NA	NA	NA	NA	NA	NA	NA	NA	NA	NA	NA	FALSE
2002	Hubner	H 3487	147	193	NA	NA	NA	NA	NA	NA	NA	NA	NA	NA	NA	NA	NA	NA	NA	NA	NA	FALSE
2002	Hughes	7101	NA	NA	NA	NA	189	233	226	NA	NA	NA	NA	NA	NA	NA	NA	NA	NA	NA	NA	FALSE
2002	Hughes	5150	NA	NA	NA	NA	212	215	222	NA	NA	NA	NA	NA	NA	NA	NA	NA	NA	NA	NA	FALSE
2002	Hughes	5551	NA	NA	NA	NA	187	203	213	NA	NA	NA	NA	NA	NA	NA	NA	NA	NA	NA	NA	FALSE
2002	Hughes	5600 Bt	NA	NA	NA	NA	200	220	235	NA	NA	NA	NA	NA	NA	NA	NA	NA	NA	NA	NA	FALSE
2002	Hughes	5910 Bt	NA	NA	NA	NA	205	211	226	NA	NA	NA	NA	NA	NA	NA	NA	NA	NA	NA	NA	FALSE
2002	ICORN	1.11E+05	160	192	NA	NA	NA	NA	NA	NA	NA	NA	NA	NA	NA	NA	NA	NA	236	231	213	FALSE
2002	ICORN	106.B4	162	202	NA	NA	203	219	229	NA	NA	NA	NA	NA	NA	NA	NA	NA	240	212	212	FALSE
2002	ICORN	106.N7	159	206	NA	NA	211	213	230	NA	NA	NA	NA	NA	NA	NA	NA	NA	NA	NA	NA	FALSE
2002	ICORN	108.G9	154	193	NA	NA	199	214	223	NA	NA	NA	NA	NA	NA	NA	NA	NA	233	213	200	FALSE
2002	ICORN	108.J3	144	198	NA	NA	188	222	219	NA	NA	NA	NA	NA	NA	NA	NA	NA	235	229	211	FALSE
2002	ICORN	111.Y6	167	212	NA	NA	204	240	240	NA	NA	NA	NA	NA	NA	NA	NA	NA	238	226	194	FALSE
2002	ICORN	112.F5	168	202	NA	NA	NA	NA	NA	NA	NA	NA	NA	170	NA	NA	NA	NA	225	221	201	FALSE
2002	ICORN	114.P8	NA	NA	NA	NA	NA	NA	NA	NA	NA	NA	NA	149	NA	NA	NA	NA	NA	NA	NA	FALSE
2002	Kruger	EX 217	151	179	NA	NA	NA	NA	NA	NA	NA	NA	NA	154	NA	NA	NA	NA	223	199	192	FALSE
2002	Kruger	EX 316 Bt	151	201	NA	NA	NA	NA	NA	NA	NA	NA	NA	160	NA	NA	NA	NA	233	216	193	FALSE
2002	Kruger	EX 317	146	197	NA	NA	NA	NA	NA	NA	NA	NA	NA	156	NA	NA	NA	NA	246	212	194	FALSE
2002	Kruger	EX 9212	161	191	NA	NA	186	211	210	NA	NA	NA	NA	159	NA	NA	NA	NA	229	219	192	TRUE
2002	Kruger	K-9013+ Bt	161	181	NA	NA	NA	NA	NA	NA	NA	NA	NA	NA	NA	NA	NA	NA	NA	NA	NA	FALSE
2002	Kruger	K-9017 Bt	161	204	NA	NA	NA	NA	NA	NA	NA	NA	NA	166	NA	NA	NA	NA	230	215	195	FALSE
2002	Kruger	K-9113	162	211	NA	NA	204	222	233	NA	NA	NA	NA	160	NA	NA	NA	NA	233	216	212	TRUE
2002	Kruger	K-9114 Bt	117	191	NA	NA	NA	NA	NA	NA	NA	NA	NA	161	NA	NA	NA	NA	221	220	197	FALSE
2002	Kruger	K-9115	144	205	NA	NA	NA	NA	NA	NA	NA	NA	NA	NA	NA	NA	NA	NA	238	213	203	TRUE
2002	Kruger	K-9117	157	211	NA	NA	NA	NA	NA	NA	NA	NA	NA	172	NA	NA	NA	NA	233	210	209	FALSE
2002	Kruger	K-9212	165	207	NA	NA	199	242	234	NA	NA	NA	NA	NA	NA	NA	NA	NA	239	231	202	FALSE
2002	Kruger	K-9212 Bt	153	179	NA	NA	204	216	236	NA	NA	NA	NA	163	NA	NA	NA	NA	237	211	193	TRUE
2002	Kruger	K-9216	155	203	NA	NA	NA	NA	NA	NA	NA	NA	NA	162	NA	NA	NA	NA	236	230	213	FALSE
2002	Kruger	K-9216 A	150	198	NA	NA	NA	NA	NA	NA	NA	NA	NA	161	NA	NA	NA	NA	228	212	197	FALSE
2002	Kruger	K-9313	144	201	NA	NA	188	213	232	NA	NA	NA	NA	150	NA	NA	NA	NA	237	227	204	TRUE
2002	Kruger	K-9315 Bt	142	205	NA	NA	208	204	213	NA	NA	NA	NA	164	NA	NA	NA	NA	230	213	209	TRUE
2002	Kruger	K-9315A Bt	152	187	NA	NA	193	184	219	NA	NA	NA	NA	144	NA	NA	NA	NA	222	204	197	TRUE
2002	Kruger	K-9315B Bt	167	220	NA	NA	NA	NA	NA	NA	NA	NA	NA	170	NA	NA	NA	NA	248	222	207	FALSE
2002	Kruger	K-9614B Bt	153	198	NA	NA	203	228	229	NA	NA	NA	NA	173	NA	NA	NA	NA	243	204	201	TRUE
2002	Kruger	K-9912	NA	NA	NA	NA	NA	NA	NA	NA	NA	NA	NA	NA	NA	NA	NA	NA	230	224	209	FALSE
2002	Kruger	K-9912 CL	168	203	NA	NA	NA	NA	NA	NA	NA	NA	NA	173	NA	NA	NA	NA	224	220	201	TRUE
2002	Kruger	K-9914	169	193	NA	NA	NA	NA	NA	NA	NA	NA	NA	NA	NA	NA	NA	NA	NA	NA	NA	TRUE
2002	Kruger	EX 312 + HB	NA	NA	NA	NA	185	223	199	NA	NA	NA	NA	NA	NA	NA	NA	NA	NA	NA	NA	FALSE
2002	Kruger	K-9012 Bt	NA	NA	NA	NA	195	218	217	NA	NA	NA	NA	NA	NA	NA	NA	NA	233	212	195	FALSE
2002	Kruger	K-9012 CL	NA	NA	NA	NA	199	203	212	NA	NA	NA	NA	NA	NA	NA	NA	NA	NA	NA	NA	FALSE
2002	Kruger	K-9108	NA	NA	NA	NA	214	218	217	NA	NA	NA	NA	NA	NA	NA	NA	NA	NA	NA	NA	FALSE
2002	Kruger	K-9213	NA	NA	NA	NA	194	200	228	NA	NA	NA	NA	NA	NA	NA	NA	NA	NA	NA	NA	FALSE
2002	Kruger	K-9214-1	NA	NA	NA	NA	204	225	236	NA	NA	NA	NA	171	NA	NA	NA	NA	250	221	211	FALSE
2002	Kruger	K-9309 Bt	NA	NA	NA	NA	198	215	198	NA	NA	NA	NA	NA	NA	NA	NA	NA	NA	NA	NA	FALSE
2002	Kruger	K-9309 CL	NA	NA	NA	NA	181	203	208	NA	NA	NA	NA	NA	NA	NA	NA	NA	NA	NA	NA	FALSE
2002	Kruger	K-9310	NA	NA	NA	NA	190	212	220	NA	NA	NA	NA	NA	NA	NA	NA	NA	NA	NA	NA	FALSE
2002	Kruger	K-9310 A Bt	NA	NA	NA	NA	209	221	228	NA	NA	NA	NA	NA	NA	NA	NA	NA	NA	NA	NA	FALSE
2002	Kruger	K-9410 Bt	NA	NA	NA	NA	202	206	236	NA	NA	NA	NA	NA	NA	NA	NA	NA	NA	NA	NA	FALSE
2002	Kruger	K-9910 Bt	NA	NA	NA	NA	207	224	230	NA	NA	NA	NA	NA	NA	NA	NA	NA	NA	NA	NA	FALSE
2002	Kruger	EX 312 HB	NA	NA	NA	NA	NA	NA	NA	NA	NA	NA	NA	NA	NA	NA	NA	NA	248	233	211	FALSE
2002	Kruger	K-9212 RR	NA	NA	NA	NA	NA	NA	NA	NA	NA	NA	NA	NA	NA	NA	NA	NA	231	221	211	FALSE
2002	Lewis	4593	162	193	NA	NA	NA	NA	NA	NA	NA	NA	NA	NA	NA	NA	NA	NA	231	226	211	FALSE
2002	Lewis	5113 Bt	155	198	NA	NA	NA	NA	NA	NA	NA	NA	NA	NA	NA	NA	NA	NA	NA	NA	NA	FALSE
2002	Lewis	5333	147	192	NA	NA	NA	NA	NA	NA	NA	NA	NA	NA	NA	NA	NA	NA	NA	NA	NA	FALSE
2002	Lewis	5450	NA	NA	NA	NA	NA	NA	NA	NA	NA	NA	NA	NA	NA	NA	NA	NA	230	229	189	FALSE
2002	Lewis	6662 Bt	NA	NA	NA	NA	NA	NA	NA	NA	NA	NA	NA	155	NA	NA	NA	NA	217	212	190	FALSE
2002	Lewis	4830 RR	NA	NA	NA	NA	NA	NA	NA	NA	NA	NA	NA	NA	NA	NA	NA	NA	232	234	213	FALSE
2002	Lewis	5293 Bt/RR	NA	NA	NA	NA	NA	NA	NA	NA	NA	NA	NA	NA	NA	NA	NA	NA	236	222	207	FALSE
2002	Lewis	5942	NA	NA	NA	NA	NA	NA	NA	NA	NA	NA	NA	NA	NA	NA	NA	NA	213	201	189	FALSE
2002	LG Seeds	LG 2533 Bt	169	204	NA	NA	203	224	228	NA	NA	NA	NA	NA	NA	NA	NA	NA	239	230	209	FALSE
2002	LG Seeds	LG 2540	171	208	NA	NA	210	218	234	NA	NA	NA	NA	NA	NA	NA	NA	NA	233	238	210	FALSE
2002	LG Seeds	LG 2622	158	205	NA	NA	NA	NA	NA	NA	NA	NA	NA	154	NA	NA	NA	NA	251	230	181	FALSE
2002	LG Seeds	LG 2533	NA	NA	NA	NA	201	224	217	NA	NA	NA	NA	NA	NA	NA	NA	NA	NA	NA	NA	FALSE
2002	Merschman	M-00110	131	179	NA	NA	NA	NA	NA	NA	NA	NA	NA	NA	NA	NA	NA	NA	215	209	196	FALSE
2002	Merschman	M-00111	160	203	NA	NA	NA	NA	NA	NA	NA	NA	NA	NA	NA	NA	NA	NA	226	221	213	FALSE
2002	Merschman	M-00112	145	193	NA	NA	196	198	224	NA	NA	NA	NA	NA	NA	NA	NA	NA	218	211	196	FALSE
2002	Merschman	M-00113	NA	NA	NA	NA	NA	NA	NA	NA	NA	NA	NA	NA	NA	NA	NA	NA	224	201	186	FALSE
2002	Merschman	M-01110	159	195	NA	NA	NA	NA	NA	NA	NA	NA	NA	NA	NA	NA	NA	NA	233	239	205	FALSE
2002	Merschman	M-10109	159	194	NA	NA	NA	NA	NA	NA	NA	NA	NA	NA	NA	NA	NA	NA	233	213	192	FALSE
2002	Merschman	M-10110	140	210	NA	NA	188	214	224	NA	NA	NA	NA	NA	NA	NA	NA	NA	236	224	205	FALSE
2002	Merschman	M-10111	NA	NA	NA	NA	NA	NA	NA	NA	NA	NA	NA	NA	NA	NA	NA	NA	229	198	194	FALSE
2002	Merschman	M-10113	159	199	NA	NA	NA	NA	NA	NA	NA	NA	NA	NA	NA	NA	NA	NA	NA	NA	NA	FALSE
2002	Merschman	M-20111	148	206	NA	NA	NA	NA	NA	NA	NA	NA	NA	NA	NA	NA	NA	NA	215	212	194	FALSE
2002	Merschman	M-21112	NA	NA	NA	NA	NA	NA	NA	NA	NA	NA	NA	NA	NA	NA	NA	NA	232	224	195	FALSE
2002	Merschman	M-9110	NA	NA	NA	NA	200	216	232	NA	NA	NA	NA	NA	NA	NA	NA	NA	NA	NA	NA	FALSE
2002	Merschman	M-9114	NA	NA	NA	NA	NA	NA	NA	NA	NA	NA	NA	NA	NA	NA	NA	NA	227	226	205	FALSE
2002	Merschman	M-10108	NA	NA	NA	NA	206	212	228	NA	NA	NA	NA	NA	NA	NA	NA	NA	228	230	210	FALSE
2002	Merschman	M-20114	NA	NA	NA	NA	NA	NA	NA	NA	NA	NA	NA	NA	NA	NA	NA	NA	239	198	183	FALSE
2002	Pfister	2540 Bt	159	166	NA	NA	NA	NA	NA	NA	NA	NA	NA	NA	NA	NA	NA	NA	238	239	189	FALSE
2002	Pfister	2646	157	206	NA	NA	NA	NA	NA	NA	NA	NA	NA	NA	NA	NA	NA	NA	NA	NA	NA	FALSE
2002	Pfister	2656	148	204	NA	NA	NA	NA	NA	NA	NA	NA	NA	NA	NA	NA	NA	NA	NA	NA	NA	FALSE
2002	Pfister	2730	NA	NA	NA	NA	NA	NA	NA	NA	NA	NA	NA	NA	NA	NA	NA	NA	222	209	195	FALSE
2002	Pfister	2750	NA	NA	NA	NA	NA	NA	NA	NA	NA	NA	NA	NA	NA	NA	NA	NA	220	193	194	FALSE
2002	Pfister	1680	NA	NA	NA	NA	195	220	213	NA	NA	NA	NA	NA	NA	NA	NA	NA	NA	NA	NA	FALSE
2002	Pfister	2295	NA	NA	NA	NA	204	206	239	NA	NA	NA	NA	NA	NA	NA	NA	NA	NA	NA	NA	FALSE
2002	Pfister	2420	NA	NA	NA	NA	195	225	208	NA	NA	NA	NA	NA	NA	NA	NA	NA	NA	NA	NA	FALSE
2002	Pfister	3030 Bt	NA	NA	NA	NA	NA	NA	NA	NA	NA	NA	NA	157	NA	NA	NA	NA	NA	NA	NA	FALSE
2002	Pfister	3350	NA	NA	NA	NA	NA	NA	NA	NA	NA	NA	NA	154	NA	NA	NA	NA	NA	NA	NA	FALSE
2002	Pfister	3977 Bt	NA	NA	NA	NA	NA	NA	NA	NA	NA	NA	NA	169	NA	NA	NA	NA	NA	NA	NA	FALSE
2002	Pioneer	33D31	145	194	NA	NA	NA	NA	NA	NA	NA	NA	NA	159	NA	NA	NA	NA	242	225	213	FALSE
2002	Pioneer	33P67	160	215	NA	NA	NA	NA	NA	NA	NA	NA	NA	171	NA	NA	NA	NA	266	231	201	TRUE
2002	Pioneer	34B24	150	203	NA	NA	203	221	227	NA	NA	NA	NA	167	NA	NA	NA	NA	260	233	180	TRUE
2002	Pioneer	34M95	151	213	NA	NA	216	225	234	NA	NA	NA	NA	NA	NA	NA	NA	NA	NA	NA	NA	FALSE
2002	Pioneer	34N44	161	191	NA	NA	204	216	228	NA	NA	NA	NA	NA	NA	NA	NA	NA	NA	NA	NA	FALSE
2002	Pioneer	35Y55	NA	NA	NA	NA	222	228	227	NA	NA	NA	NA	NA	NA	NA	NA	NA	NA	NA	NA	FALSE
2002	Pioneer	31N27	NA	NA	NA	NA	NA	NA	NA	NA	NA	NA	NA	174	NA	NA	NA	NA	NA	NA	NA	FALSE
2002	Pioneer	34N43	NA	NA	NA	NA	NA	NA	NA	NA	NA	NA	NA	NA	NA	NA	NA	NA	240	216	188	FALSE
2002	Premium	P 242	NA	NA	NA	NA	188	216	221	NA	NA	NA	NA	NA	NA	NA	NA	NA	NA	NA	NA	FALSE
2002	Premium	P 245	154	220	NA	NA	NA	NA	NA	NA	NA	NA	NA	NA	NA	NA	NA	NA	NA	NA	NA	FALSE
2002	Premium	P 260	145	199	NA	NA	NA	NA	NA	NA	NA	NA	NA	NA	NA	NA	NA	NA	NA	NA	NA	FALSE
2002	Prime	5950	154	202	NA	NA	NA	NA	NA	NA	NA	NA	NA	NA	NA	NA	NA	NA	NA	NA	NA	FALSE
2002	Prime	6525	161	192	NA	NA	NA	NA	NA	NA	NA	NA	NA	NA	NA	NA	NA	NA	NA	NA	NA	FALSE
2002	Prime	7420	158	197	NA	NA	NA	NA	NA	NA	NA	NA	NA	NA	NA	NA	NA	NA	NA	NA	NA	FALSE
2002	Renk	RK 772 Bt	NA	NA	NA	NA	202	203	225	NA	NA	NA	NA	NA	NA	NA	NA	NA	NA	NA	NA	FALSE
2002	Renk	RK 778	NA	NA	NA	NA	186	219	203	NA	NA	NA	NA	NA	NA	NA	NA	NA	NA	NA	NA	FALSE
2002	Renk	RK 837	NA	NA	NA	NA	205	230	219	NA	NA	NA	NA	NA	NA	NA	NA	NA	NA	NA	NA	FALSE
2002	Renk	RK 840	NA	NA	NA	NA	201	215	222	NA	NA	NA	NA	NA	NA	NA	NA	NA	NA	NA	NA	FALSE
2002	Renk	RK 864 Bt	NA	NA	NA	NA	193	214	216	NA	NA	NA	NA	NA	NA	NA	NA	NA	NA	NA	NA	FALSE
2002	Renk	RK 896 Bt	NA	NA	NA	NA	198	217	208	NA	NA	NA	NA	NA	NA	NA	NA	NA	NA	NA	NA	FALSE
2002	Roeschley	Rx 378 Bt	157	198	NA	NA	204	220	235	NA	NA	NA	NA	NA	NA	NA	NA	NA	NA	NA	NA	FALSE
2002	Roeschley	Rx 383	150	192	NA	NA	203	229	236	NA	NA	NA	NA	NA	NA	NA	NA	NA	NA	NA	NA	FALSE
2002	Roeschley	Rx 433	155	184	NA	NA	NA	NA	NA	NA	NA	NA	NA	NA	NA	NA	NA	NA	NA	NA	NA	FALSE
2002	Roeschley	Rx 455 Bt	137	196	NA	NA	204	218	231	NA	NA	NA	NA	NA	NA	NA	NA	NA	NA	NA	NA	FALSE
2002	Roeschley	Rx 527	150	190	NA	NA	NA	NA	NA	NA	NA	NA	NA	NA	NA	NA	NA	NA	NA	NA	NA	FALSE
2002	Roeschley	Rx 531 Bt	153	187	NA	NA	NA	NA	NA	NA	NA	NA	NA	NA	NA	NA	NA	NA	NA	NA	NA	FALSE
2002	Roeschley	Rx 278	NA	NA	NA	NA	192	214	219	NA	NA	NA	NA	NA	NA	NA	NA	NA	NA	NA	NA	FALSE
2002	Roeschley	Rx 293	NA	NA	NA	NA	208	208	217	NA	NA	NA	NA	NA	NA	NA	NA	NA	NA	NA	NA	FALSE
2002	Sieben	6720 YG	165	200	NA	NA	NA	NA	NA	NA	NA	NA	NA	NA	NA	NA	NA	NA	239	217	200	FALSE
2002	Sieben	7680	167	210	NA	NA	206	218	225	NA	NA	NA	NA	NA	NA	NA	NA	NA	NA	NA	NA	FALSE
2002	Sieben	7712	153	198	NA	NA	NA	NA	NA	NA	NA	NA	NA	NA	NA	NA	NA	NA	243	222	210	FALSE
2002	Sieben	6681 YG	NA	NA	NA	NA	197	211	220	NA	NA	NA	NA	NA	NA	NA	NA	NA	NA	NA	NA	FALSE
2002	Sieben	7690	NA	NA	NA	NA	175	204	227	NA	NA	NA	NA	NA	NA	NA	NA	NA	242	225	198	FALSE
2002	Specialty	4615	169	200	NA	NA	NA	NA	NA	NA	NA	NA	NA	NA	NA	NA	NA	NA	NA	NA	NA	FALSE
2002	Specialty	Ex 621	153	192	NA	NA	NA	NA	NA	NA	NA	NA	NA	NA	NA	NA	NA	NA	NA	NA	NA	FALSE
2002	Specialty	Ex 623	160	192	NA	NA	NA	NA	NA	NA	NA	NA	NA	NA	NA	NA	NA	NA	NA	NA	NA	FALSE
2002	Specialty	Ex 679	160	196	NA	NA	NA	NA	NA	NA	NA	NA	NA	NA	NA	NA	NA	NA	NA	NA	NA	FALSE
2002	Steyer	2386	NA	NA	NA	NA	NA	NA	NA	NA	NA	NA	NA	162	NA	NA	NA	NA	NA	NA	NA	FALSE
2002	Steyer	2690	NA	NA	NA	NA	NA	NA	NA	NA	NA	NA	NA	129	NA	NA	NA	NA	NA	NA	NA	FALSE
2002	Stine	9614 Bt	142	185	NA	NA	198	200	220	NA	NA	NA	NA	153	NA	NA	NA	NA	222	204	203	TRUE
2002	Stine	9617	154	192	NA	NA	171	207	224	NA	NA	NA	NA	NA	NA	NA	NA	NA	NA	NA	NA	FALSE
2002	Stine	9803	152	189	NA	NA	NA	NA	NA	NA	NA	NA	NA	162	NA	NA	NA	NA	229	217	203	FALSE
2002	Stine	105 Ex	NA	NA	NA	NA	173	202	211	NA	NA	NA	NA	NA	NA	NA	NA	NA	NA	NA	NA	FALSE
2002	Stine	9715 Bt	NA	NA	NA	NA	NA	NA	NA	NA	NA	NA	NA	151	NA	NA	NA	NA	218	200	207	FALSE
2002	Stone	St-E23	NA	NA	NA	NA	NA	NA	NA	NA	NA	NA	NA	NA	NA	NA	NA	NA	229	219	192	FALSE
2002	Stone	St-E4	NA	NA	NA	NA	NA	NA	NA	NA	NA	NA	NA	NA	NA	NA	NA	NA	221	221	217	FALSE
2002	Stone	St-HC490	NA	NA	NA	NA	NA	NA	NA	NA	NA	NA	NA	NA	NA	NA	NA	NA	217	208	188	FALSE
2002	Stone	St-M8H	NA	NA	NA	NA	NA	NA	NA	NA	NA	NA	NA	NA	NA	NA	NA	NA	236	221	209	FALSE
2002	Trisler	T-5170	158	207	NA	NA	NA	NA	NA	NA	NA	NA	NA	NA	NA	NA	NA	NA	235	224	199	FALSE
2002	Trisler	T-5232	146	183	NA	NA	NA	NA	NA	NA	NA	NA	NA	NA	NA	NA	NA	NA	NA	NA	NA	FALSE
2002	Trisler	T-5234	159	184	NA	NA	NA	NA	NA	NA	NA	NA	NA	NA	NA	NA	NA	NA	NA	NA	NA	FALSE
2002	Trisler	T-5244	161	197	NA	NA	NA	NA	NA	NA	NA	NA	NA	NA	NA	NA	NA	NA	NA	NA	NA	FALSE
2002	Trisler	T-5255	NA	NA	NA	NA	NA	NA	NA	NA	NA	NA	NA	155	NA	NA	NA	NA	229	216	197	FALSE
2002	Trisler	T-5262	164	204	NA	NA	NA	NA	NA	NA	NA	NA	NA	156	NA	NA	NA	NA	235	210	195	FALSE
2002	Trisler	T-5299	149	189	NA	NA	NA	NA	NA	NA	NA	NA	NA	NA	NA	NA	NA	NA	NA	NA	NA	FALSE
2002	Trisler	T-5145	NA	NA	NA	NA	NA	NA	NA	NA	NA	NA	NA	152	NA	NA	NA	NA	NA	NA	NA	FALSE
2002	Trisler	T-5253 Bt	NA	NA	NA	NA	NA	NA	NA	NA	NA	NA	NA	174	NA	NA	NA	NA	252	227	195	FALSE
2002	Trisler	T-5298 Bt	NA	NA	NA	NA	NA	NA	NA	NA	NA	NA	NA	151	NA	NA	NA	NA	NA	NA	NA	FALSE
2002	Trisler	T-5338	NA	NA	NA	NA	NA	NA	NA	NA	NA	NA	NA	147	NA	NA	NA	NA	222	196	181	FALSE
2002	Trisler	T-5340 Bt	NA	NA	NA	NA	NA	NA	NA	NA	NA	NA	NA	153	NA	NA	NA	NA	NA	NA	NA	FALSE
2002	Unity	6108 Bt	149	176	NA	NA	NA	NA	NA	NA	NA	NA	NA	NA	NA	NA	NA	NA	NA	NA	NA	FALSE
2002	Unity	7114	NA	NA	NA	NA	NA	NA	NA	NA	NA	NA	NA	170	NA	NA	NA	NA	NA	NA	NA	FALSE
2002	Unity	6250	NA	NA	NA	NA	NA	NA	NA	NA	NA	NA	NA	NA	NA	NA	NA	NA	230	214	202	FALSE
2002	US Seeds	US C1102 Bt	162	196	NA	NA	NA	NA	NA	NA	NA	NA	NA	NA	NA	NA	NA	NA	244	230	200	FALSE
2002	US Seeds	US C1111	153	215	NA	NA	NA	NA	NA	NA	NA	NA	NA	NA	NA	NA	NA	NA	233	226	211	FALSE
2002	US Seeds	US C1143 Bt	133	191	NA	NA	NA	NA	NA	NA	NA	NA	NA	NA	NA	NA	NA	NA	NA	NA	NA	FALSE
2002	US Seeds	US C1071	NA	NA	NA	NA	188	215	204	NA	NA	NA	NA	NA	NA	NA	NA	NA	NA	NA	NA	FALSE
2002	US Seeds	US C1072 ND	NA	NA	NA	NA	177	192	208	NA	NA	NA	NA	NA	NA	NA	NA	NA	NA	NA	NA	FALSE
2002	US Seeds	US C1141	NA	NA	NA	NA	NA	NA	NA	NA	NA	NA	NA	157	NA	NA	NA	NA	NA	NA	NA	FALSE
2002	US Seeds	US C1153	NA	NA	NA	NA	NA	NA	NA	NA	NA	NA	NA	170	NA	NA	NA	NA	NA	NA	NA	FALSE
2002	US Seeds	US C1153 ND	NA	NA	NA	NA	NA	NA	NA	NA	NA	NA	NA	145	NA	NA	NA	NA	NA	NA	NA	FALSE
2002	Whata	519	NA	NA	NA	NA	197	197	225	NA	NA	NA	NA	NA	NA	NA	NA	NA	NA	NA	NA	FALSE
2002	Whata	5343	172	200	NA	NA	NA	NA	NA	NA	NA	NA	NA	NA	NA	NA	NA	NA	NA	NA	NA	FALSE
2002	Whata	4073	NA	NA	NA	NA	147	159	180	NA	NA	NA	NA	NA	NA	NA	NA	NA	NA	NA	NA	FALSE
2002	Whata	4373	NA	NA	NA	NA	193	215	214	NA	NA	NA	NA	NA	NA	NA	NA	NA	NA	NA	NA	FALSE
2002	Whata	4449	NA	NA	NA	NA	197	214	205	NA	NA	NA	NA	NA	NA	NA	NA	NA	NA	NA	NA	FALSE
2002	Whata	5319	NA	NA	NA	NA	196	209	228	NA	NA	NA	NA	NA	NA	NA	NA	NA	NA	NA	NA	FALSE
2002	Whata	5454	NA	NA	NA	NA	198	224	208	NA	NA	NA	NA	NA	NA	NA	NA	NA	NA	NA	NA	FALSE
2002	Whata	5556	NA	NA	NA	NA	195	204	208	NA	NA	NA	NA	NA	NA	NA	NA	NA	NA	NA	NA	FALSE
2002	Whata	5656	NA	NA	NA	NA	208	211	216	NA	NA	NA	NA	NA	NA	NA	NA	NA	NA	NA	NA	FALSE
2002	Whata	5717	NA	NA	NA	NA	199	218	216	NA	NA	NA	NA	NA	NA	NA	NA	NA	NA	NA	NA	FALSE
2002	Whata	5888	NA	NA	NA	NA	184	212	224	NA	NA	NA	NA	NA	NA	NA	NA	NA	NA	NA	NA	FALSE
2002	Whata	6336	NA	NA	NA	NA	209	214	234	NA	NA	NA	NA	NA	NA	NA	NA	NA	NA	NA	NA	FALSE
2002	Whata	6337	NA	NA	NA	NA	189	202	226	NA	NA	NA	NA	NA	NA	NA	NA	NA	NA	NA	NA	FALSE
2002	Whisnand	180	142	184	NA	NA	NA	NA	NA	NA	NA	NA	NA	149	NA	NA	NA	NA	NA	NA	NA	FALSE
2002	Whisnand	180 Bt	151	177	NA	NA	NA	NA	NA	NA	NA	NA	NA	158	NA	NA	NA	NA	NA	NA	NA	FALSE
2002	Whisnand	201	168	202	NA	NA	NA	NA	NA	NA	NA	NA	NA	168	NA	NA	NA	NA	NA	NA	NA	FALSE
2002	Whisnand	202	166	203	NA	NA	NA	NA	NA	NA	NA	NA	NA	164	NA	NA	NA	NA	NA	NA	NA	FALSE
2002	Whisnand	182 Bt	NA	NA	NA	NA	NA	NA	NA	NA	NA	NA	NA	168	NA	NA	NA	NA	NA	NA	NA	FALSE
2002	Whisnand	196	NA	NA	NA	NA	NA	NA	NA	NA	NA	NA	NA	152	NA	NA	NA	NA	NA	NA	NA	FALSE
2002	Wilken	834	145	201	NA	NA	NA	NA	NA	NA	NA	NA	NA	NA	NA	NA	NA	NA	NA	NA	NA	FALSE
2002	Wilken	953	173	199	NA	NA	NA	NA	NA	NA	NA	NA	NA	NA	NA	NA	NA	NA	NA	NA	NA	FALSE
2002	Wilken	955	144	195	NA	NA	NA	NA	NA	NA	NA	NA	NA	NA	NA	NA	NA	NA	NA	NA	NA	FALSE
2002	Wilken	WEX 367	133	191	NA	NA	NA	NA	NA	NA	NA	NA	NA	NA	NA	NA	NA	NA	NA	NA	NA	FALSE
2002	Wilken	WEX 368	166	205	NA	NA	NA	NA	NA	NA	NA	NA	NA	NA	NA	NA	NA	NA	NA	NA	NA	FALSE
2002	Wilken	WEX 375	142	180	NA	NA	NA	NA	NA	NA	NA	NA	NA	NA	NA	NA	NA	NA	NA	NA	NA	FALSE
2002	Wilken	WEX 380	155	208	NA	NA	NA	NA	NA	NA	NA	NA	NA	NA	NA	NA	NA	NA	NA	NA	NA	FALSE
2002	Wilken	WEX 383	153	200	NA	NA	NA	NA	NA	NA	NA	NA	NA	NA	NA	NA	NA	NA	NA	NA	NA	FALSE
2002	Wilken	WEX 385	158	204	NA	NA	NA	NA	NA	NA	NA	NA	NA	NA	NA	NA	NA	NA	NA	NA	NA	FALSE
2002	Wilken	WEX 386	161	213	NA	NA	NA	NA	NA	NA	NA	NA	NA	NA	NA	NA	NA	NA	NA	NA	NA	FALSE
2002	Wilken	WEX 387	154	187	NA	NA	NA	NA	NA	NA	NA	NA	NA	NA	NA	NA	NA	NA	NA	NA	NA	FALSE
2002	Willcross	3083	163	206	NA	NA	NA	NA	NA	NA	NA	NA	NA	NA	NA	NA	NA	NA	NA	NA	NA	FALSE
2002	Willcross	3123	155	194	NA	NA	NA	NA	NA	NA	NA	NA	NA	NA	NA	NA	NA	NA	NA	NA	NA	FALSE
2002	Willcross	3143	137	188	NA	NA	NA	NA	NA	NA	NA	NA	NA	147	NA	NA	NA	NA	NA	NA	NA	FALSE
2002	Willcross	3092	NA	NA	NA	NA	NA	NA	NA	NA	NA	NA	NA	154	NA	NA	NA	NA	212	226	204	FALSE
2002	Willcross	3153	NA	NA	NA	NA	NA	NA	NA	NA	NA	NA	NA	154	NA	NA	NA	NA	NA	NA	NA	FALSE
2002	Willcross	3113	NA	NA	NA	NA	NA	NA	NA	NA	NA	NA	NA	NA	NA	NA	NA	NA	232	221	206	FALSE
2002	Willcross	3132	NA	NA	NA	NA	NA	NA	NA	NA	NA	NA	NA	NA	NA	NA	NA	NA	220	206	207	FALSE
2002	Adler	2700	NA	NA	NA	NA	NA	NA	NA	NA	NA	NA	NA	NA	NA	NA	NA	NA	238	226	211	FALSE
2002	Adler	2525 Bt	NA	NA	NA	NA	188	224	227	NA	NA	NA	NA	NA	NA	NA	NA	NA	NA	NA	NA	FALSE
2002	Adler	2600	NA	NA	NA	NA	204	208	215	NA	NA	NA	NA	NA	NA	NA	NA	NA	NA	NA	NA	FALSE
2002	Adler	6400	NA	NA	NA	NA	NA	NA	NA	NA	NA	NA	NA	150	NA	NA	NA	NA	NA	NA	NA	FALSE
2002	Adler	4500	NA	NA	NA	NA	NA	NA	NA	NA	NA	NA	NA	NA	NA	NA	NA	NA	219	200	201	FALSE
2002	Brown	6895 Bt	NA	NA	NA	NA	195	214	226	NA	NA	NA	NA	NA	NA	NA	NA	NA	NA	NA	NA	FALSE
2002	Brown	6943 Bt	NA	NA	NA	NA	202	212	213	NA	NA	NA	NA	NA	NA	NA	NA	NA	NA	NA	NA	FALSE
2002	Brown	7044	NA	NA	NA	NA	187	230	218	NA	NA	NA	NA	NA	NA	NA	NA	NA	NA	NA	NA	FALSE
2002	Cornelius	C 507	NA	NA	NA	NA	185	216	208	NA	NA	NA	NA	NA	NA	NA	NA	NA	NA	NA	NA	FALSE
2002	Cornelius	C 572	NA	NA	NA	NA	212	214	220	NA	NA	NA	NA	NA	NA	NA	NA	NA	NA	NA	NA	FALSE
2002	Cornelius	C 578 YG	NA	NA	NA	NA	201	218	214	NA	NA	NA	NA	NA	NA	NA	NA	NA	NA	NA	NA	FALSE
2002	Cornelius	C 590 YG	NA	NA	NA	NA	198	215	237	NA	NA	NA	NA	NA	NA	NA	NA	NA	NA	NA	NA	FALSE
2002	Cornelius	C 605 YG	NA	NA	NA	NA	202	214	239	NA	NA	NA	NA	NA	NA	NA	NA	NA	NA	NA	NA	FALSE
2002	Cornelius	C 635	NA	NA	NA	NA	201	228	222	NA	NA	NA	NA	NA	NA	NA	NA	NA	NA	NA	NA	FALSE
2002	Cornelius	C 637 YG	NA	NA	NA	NA	210	221	237	NA	NA	NA	NA	NA	NA	NA	NA	NA	NA	NA	NA	FALSE
2002	Cornelius	C 647	NA	NA	NA	NA	193	212	209	NA	NA	NA	NA	NA	NA	NA	NA	NA	NA	NA	NA	FALSE
2002	Cornelius	C 652	NA	NA	NA	NA	188	191	202	NA	NA	NA	NA	NA	NA	NA	NA	NA	NA	NA	NA	FALSE
2002	DeRaedt	427	NA	NA	NA	NA	212	211	218	NA	NA	NA	NA	NA	NA	NA	NA	NA	NA	NA	NA	FALSE
2002	DeRaedt	428	NA	NA	NA	NA	190	213	195	NA	NA	NA	NA	NA	NA	NA	NA	NA	NA	NA	NA	FALSE
2002	DeRaedt	429	NA	NA	NA	NA	179	201	221	NA	NA	NA	NA	NA	NA	NA	NA	NA	NA	NA	NA	FALSE
2002	Henkel	H-1633	NA	NA	NA	NA	193	228	208	NA	NA	NA	NA	NA	NA	NA	NA	NA	NA	NA	NA	FALSE
2002	Henkel	H-1865	NA	NA	NA	NA	189	204	214	NA	NA	NA	NA	NA	NA	NA	NA	NA	NA	NA	NA	FALSE
2002	Henkel	H-8633 Bt	NA	NA	NA	NA	198	218	211	NA	NA	NA	NA	NA	NA	NA	NA	NA	NA	NA	NA	FALSE
2002	Henkel	H-8865 Bt	NA	NA	NA	NA	195	223	230	NA	NA	NA	NA	NA	NA	NA	NA	NA	NA	NA	NA	FALSE
2002	High Cycle	7743 Bt	NA	NA	NA	NA	205	220	228	NA	NA	NA	NA	NA	NA	NA	NA	NA	NA	NA	NA	FALSE
2002	High Cycle	7748 Bt	NA	NA	NA	NA	206	223	242	NA	NA	NA	NA	NA	NA	NA	NA	NA	NA	NA	NA	FALSE
2002	High Cycle	7807 Bt	NA	NA	NA	NA	203	227	230	NA	NA	NA	NA	NA	NA	NA	NA	NA	NA	NA	NA	FALSE
2002	High Cycle	HC 490	NA	NA	NA	NA	192	201	207	NA	NA	NA	NA	NA	NA	NA	NA	NA	NA	NA	NA	FALSE
2002	High Cycle	HC 560	NA	NA	NA	NA	178	213	199	NA	NA	NA	NA	NA	NA	NA	NA	NA	NA	NA	NA	FALSE
2002	Jung	2699	NA	NA	NA	NA	170	211	228	NA	NA	NA	NA	NA	NA	NA	NA	NA	NA	NA	NA	FALSE
2002	Jung	6580 Bt	NA	NA	NA	NA	200	204	206	NA	NA	NA	NA	NA	NA	NA	NA	NA	NA	NA	NA	FALSE
2002	Jung	6710 Bt	NA	NA	NA	NA	206	224	230	NA	NA	NA	NA	NA	NA	NA	NA	NA	NA	NA	NA	FALSE
2002	Kaltenberg	K 7202 CL	NA	NA	NA	NA	196	211	209	NA	NA	NA	NA	NA	NA	NA	NA	NA	NA	NA	NA	FALSE
2002	Ottilie	4777 Bt	NA	NA	NA	NA	202	224	237	NA	NA	NA	NA	NA	NA	NA	NA	NA	NA	NA	NA	FALSE
2002	Ottilie	5155	NA	NA	NA	NA	191	215	222	NA	NA	NA	NA	NA	NA	NA	NA	NA	NA	NA	NA	FALSE
2002	Ottilie	5267 Bt	NA	NA	NA	NA	198	210	238	NA	NA	NA	NA	NA	NA	NA	NA	NA	NA	NA	NA	FALSE
2002	Vigoro	V4530	NA	NA	NA	NA	192	201	221	NA	NA	NA	NA	NA	NA	NA	NA	NA	NA	NA	NA	FALSE
2002	Vigoro	V4910	NA	NA	NA	NA	202	218	229	NA	NA	NA	NA	NA	NA	NA	NA	NA	NA	NA	NA	FALSE
2002	Vigoro	V5330	NA	NA	NA	NA	NA	NA	NA	NA	NA	NA	NA	154	NA	NA	NA	NA	244	220	173	FALSE
2002	Vigoro	V5400	NA	NA	NA	NA	NA	NA	NA	NA	NA	NA	NA	172	NA	NA	NA	NA	232	217	203	FALSE
2002	Vigoro	V5520	NA	NA	NA	NA	NA	NA	NA	NA	NA	NA	NA	NA	NA	NA	NA	NA	227	210	199	FALSE
2002	Vigoro	V55Y21	NA	NA	NA	NA	NA	NA	NA	NA	NA	NA	NA	168	NA	NA	NA	NA	NA	NA	NA	FALSE
2002	Vigoro	V5110	NA	NA	NA	NA	NA	NA	NA	NA	NA	NA	NA	NA	NA	NA	NA	NA	237	225	205	FALSE
2002	Exsegen	ES 112	NA	NA	NA	NA	NA	NA	NA	NA	NA	NA	NA	170	NA	NA	NA	NA	NA	NA	NA	FALSE
2002	Exsegen	ES 312	NA	NA	NA	NA	NA	NA	NA	NA	NA	NA	NA	154	NA	NA	NA	NA	NA	NA	NA	FALSE
2002	Exsegen	ES 617	NA	NA	NA	NA	NA	NA	NA	NA	NA	NA	NA	112	NA	NA	NA	NA	NA	NA	NA	FALSE
2002	Freedom	5675	NA	NA	NA	NA	NA	NA	NA	NA	NA	NA	NA	149	NA	NA	NA	NA	225	212	189	FALSE
2002	Freedom	5555	NA	NA	NA	NA	NA	NA	NA	NA	NA	NA	NA	NA	NA	NA	NA	NA	217	194	197	FALSE
2002	Freedom	5645	NA	NA	NA	NA	NA	NA	NA	NA	NA	NA	NA	NA	NA	NA	NA	NA	218	215	195	FALSE
2002	Freedom	5662	NA	NA	NA	NA	NA	NA	NA	NA	NA	NA	NA	NA	NA	NA	NA	NA	209	196	191	FALSE
2002	M&D	2025 Bt	NA	NA	NA	NA	NA	NA	NA	NA	NA	NA	NA	161	NA	NA	NA	NA	NA	NA	NA	FALSE
2002	Gateway	2118	NA	NA	NA	NA	NA	NA	NA	NA	NA	NA	NA	NA	NA	NA	NA	NA	228	212	203	FALSE
2002	Gateway	2140	NA	NA	NA	NA	NA	NA	NA	NA	NA	NA	NA	NA	NA	NA	NA	NA	225	201	199	FALSE
2003	ADLER	2525YGCB	NA	NA	NA	NA	202	201	229	NA	NA	NA	NA	NA	NA	NA	NA	NA	NA	NA	NA	FALSE
2003	ADLER	2700YGCB	NA	NA	NA	NA	186	187	225	NA	NA	NA	NA	NA	NA	NA	NA	NA	209	214	219	FALSE
2003	ADLER	4500YGCB	NA	NA	NA	NA	NA	NA	NA	NA	NA	NA	NA	NA	NA	NA	NA	NA	168	186	210	FALSE
2003	AGVENTURE	8602	NA	NA	NA	NA	NA	NA	NA	NA	NA	NA	76	161	101	NA	NA	NA	NA	NA	NA	FALSE
2003	AGVENTURE	873CB	NA	NA	NA	NA	NA	NA	NA	NA	NA	NA	108	163	119	NA	NA	NA	NA	NA	NA	FALSE
2003	ASGROW	RX702YG	188	209	204	NA	201	184	232	NA	NA	NA	NA	NA	NA	NA	NA	NA	204	221	242	FALSE
2003	ASGROW	RX718RR/YG	190	223	216	NA	197	188	236	NA	NA	NA	110	172	140	NA	NA	NA	220	219	227	TRUE
2003	ASGROW	RX601YG	NA	NA	NA	NA	199	197	231	NA	NA	NA	NA	NA	NA	NA	NA	NA	NA	NA	NA	FALSE
2003	ASGROW	RX752YG	NA	NA	NA	NA	NA	NA	NA	NA	NA	NA	135	201	128	NA	NA	NA	NA	NA	NA	FALSE
2003	ASGROW	RX768W	NA	NA	NA	NA	NA	NA	NA	NA	NA	NA	71	119	69	NA	NA	NA	NA	NA	NA	FALSE
2003	BECK	5283Bt1	190	208	210	NA	189	187	224	NA	NA	NA	NA	NA	NA	NA	NA	NA	NA	NA	NA	FALSE
2003	BECK	5322CB	199	214	208	NA	193	195	242	NA	NA	NA	NA	NA	NA	NA	NA	NA	NA	NA	NA	FALSE
2003	BECK	5538	181	216	190	NA	195	190	236	NA	NA	NA	NA	NA	NA	NA	NA	NA	NA	NA	NA	FALSE
2003	BECK	5727	155	219	213	NA	NA	NA	NA	NA	NA	NA	NA	NA	NA	NA	NA	NA	NA	NA	NA	FALSE
2003	BECK	5727CB	200	231	208	NA	NA	NA	NA	NA	NA	NA	NA	NA	NA	NA	NA	NA	NA	NA	NA	FALSE
2003	BECK	5959	184	222	204	NA	NA	NA	NA	NA	NA	NA	NA	NA	NA	NA	NA	NA	NA	NA	NA	FALSE
2003	BECK	6197	201	231	219	NA	NA	NA	NA	NA	NA	NA	NA	NA	NA	NA	NA	NA	NA	NA	NA	FALSE
2003	BECK	5422Bt1	NA	NA	NA	NA	NA	NA	NA	NA	NA	NA	150	181	120	NA	NA	NA	NA	NA	NA	FALSE
2003	BECK	7538	NA	NA	NA	NA	NA	NA	NA	NA	NA	NA	80	134	113	NA	NA	NA	NA	NA	NA	FALSE
2003	BECK	7997CB	NA	NA	NA	NA	NA	NA	NA	NA	NA	NA	138	169	133	NA	NA	NA	NA	NA	NA	FALSE
2003	BIO GENE	BG 1102	184	218	205	NA	NA	NA	NA	NA	NA	NA	NA	NA	NA	NA	NA	NA	NA	NA	NA	FALSE
2003	BIO GENE	BG 1111	NA	NA	NA	NA	NA	NA	NA	NA	NA	NA	NA	NA	NA	NA	NA	NA	190	207	220	FALSE
2003	BIO GENE	BG1132	180	232	212	NA	NA	NA	NA	NA	NA	NA	NA	NA	NA	NA	NA	NA	NA	NA	NA	FALSE
2003	BIO GENE	RRBT 1122	194	218	207	NA	NA	NA	NA	NA	NA	NA	NA	NA	NA	NA	NA	NA	NA	NA	NA	FALSE
2003	BIO GENE	BT 1150	NA	NA	NA	NA	NA	NA	NA	NA	NA	NA	134	178	132	NA	NA	NA	NA	NA	NA	FALSE
2003	BIO GENE	BT 1152	NA	NA	NA	NA	NA	NA	NA	NA	NA	NA	119	152	147	NA	NA	NA	NA	NA	NA	FALSE
2003	BIO GENE	BT 4220	NA	NA	NA	NA	NA	NA	NA	NA	NA	NA	111	169	137	NA	NA	NA	NA	NA	NA	FALSE
2003	BIO GENE	BG 1092	NA	NA	NA	NA	NA	NA	NA	NA	NA	NA	NA	NA	NA	NA	NA	NA	215	232	217	FALSE
2003	BIO GENE	BG 1119	NA	NA	NA	NA	NA	NA	NA	NA	NA	NA	NA	NA	NA	NA	NA	NA	215	219	231	FALSE
2003	BURRUS	440	200	217	200	NA	193	187	217	NA	NA	NA	NA	NA	NA	NA	NA	NA	197	202	232	FALSE
2003	BURRUS	442	NA	NA	NA	NA	NA	NA	NA	NA	NA	NA	102	150	117	NA	NA	NA	NA	NA	NA	FALSE
2003	BURRUS	444B	208	219	213	NA	196	189	223	NA	NA	NA	NA	NA	NA	NA	NA	NA	186	208	222	FALSE
2003	BURRUS	515	205	238	215	NA	NA	NA	NA	NA	NA	NA	NA	NA	NA	NA	NA	NA	223	221	232	TRUE
2003	BURRUS	576	209	232	216	NA	217	212	234	NA	NA	NA	NA	NA	NA	NA	NA	NA	206	240	232	FALSE
2003	BURRUS	625	195	225	213	NA	NA	NA	NA	NA	NA	NA	115	156	104	NA	NA	NA	212	209	219	FALSE
2003	BURRUS	727	190	209	199	NA	NA	NA	NA	NA	NA	NA	97	137	97	NA	NA	NA	198	222	219	FALSE
2003	BURRUS	795B	208	238	195	NA	NA	NA	NA	NA	NA	NA	147	191	115	NA	NA	NA	230	236	244	FALSE
2003	BURRUS	583BT	NA	NA	NA	NA	NA	NA	NA	NA	NA	NA	140	148	134	NA	NA	NA	222	212	233	FALSE
2003	BURRUS	710	NA	NA	NA	NA	NA	NA	NA	NA	NA	NA	NA	NA	NA	NA	NA	NA	204	215	218	FALSE
2003	CORN BELT	C 595	213	227	218	NA	NA	NA	NA	NA	NA	NA	NA	NA	NA	NA	NA	NA	NA	NA	NA	FALSE
2003	CORN BELT	C 599 BT	168	220	198	NA	NA	NA	NA	NA	NA	NA	NA	NA	NA	NA	NA	NA	NA	NA	NA	FALSE
2003	CORNELIUS	C599	NA	NA	NA	NA	177	191	229	NA	NA	NA	NA	NA	NA	NA	NA	NA	NA	NA	NA	FALSE
2003	CORNELIUS	C605YG	NA	NA	NA	NA	202	197	234	NA	NA	NA	NA	NA	NA	NA	NA	NA	NA	NA	NA	FALSE
2003	CORNELIUS	C637YG	NA	NA	NA	NA	188	191	229	NA	NA	NA	NA	NA	NA	NA	NA	NA	NA	NA	NA	FALSE
2003	CORNELIUS	C572	NA	NA	NA	NA	189	200	237	NA	NA	NA	NA	NA	NA	NA	NA	NA	NA	NA	NA	FALSE
2003	CORNELIUS	C578YG	NA	NA	NA	NA	193	196	230	NA	NA	NA	NA	NA	NA	NA	NA	NA	NA	NA	NA	FALSE
2003	CORNELIUS	C590YG	NA	NA	NA	NA	175	206	236	NA	NA	NA	NA	NA	NA	NA	NA	NA	NA	NA	NA	FALSE
2003	CORNELIUS	C635	NA	NA	NA	NA	178	185	230	NA	NA	NA	NA	NA	NA	NA	NA	NA	NA	NA	NA	FALSE
2003	CORNELIUS	C643A	NA	NA	NA	NA	161	174	226	NA	NA	NA	NA	NA	NA	NA	NA	NA	NA	NA	NA	FALSE
2003	DAIRYLAND	St-1514	193	224	212	NA	NA	NA	NA	NA	NA	NA	NA	NA	NA	NA	NA	NA	204	221	227	FALSE
2003	DAIRYLAND	St-1515	191	224	207	NA	NA	NA	NA	NA	NA	NA	NA	NA	NA	NA	NA	NA	215	206	228	FALSE
2003	DAIRYLAND	St-1609	191	231	215	NA	198	196	240	NA	NA	NA	NA	NA	NA	NA	NA	NA	NA	NA	NA	FALSE
2003	DAIRYLAND	St-1611	183	217	212	NA	195	182	222	NA	NA	NA	NA	NA	NA	NA	NA	NA	207	217	231	FALSE
2003	DAIRYLAND	St-5112	190	214	203	NA	NA	NA	NA	NA	NA	NA	NA	NA	NA	NA	NA	NA	214	228	214	FALSE
2003	DAIRYLAND	St-1507BT	NA	NA	NA	NA	200	213	228	NA	NA	NA	NA	NA	NA	NA	NA	NA	NA	NA	NA	FALSE
2003	DAIRYLAND	St-1606	NA	NA	NA	NA	192	190	230	NA	NA	NA	NA	NA	NA	NA	NA	NA	NA	NA	NA	FALSE
2003	DAIRYLAND	St-1608	NA	NA	NA	NA	180	187	218	NA	NA	NA	NA	NA	NA	NA	NA	NA	NA	NA	NA	FALSE
2003	DEKALB	DKC60-19(RR/YGCB)	199	225	218	NA	203	189	242	NA	NA	NA	115	160	119	NA	NA	NA	217	239	235	TRUE
2003	DEKALB	DKC61-42	209	238	230	NA	NA	NA	NA	NA	NA	NA	NA	NA	NA	NA	NA	NA	216	246	266	FALSE
2003	DEKALB	DKC63-50(YGCB)	220	229	223	NA	NA	NA	NA	NA	NA	NA	NA	NA	NA	NA	NA	NA	231	237	235	FALSE
2003	DEKALB	DKC63-79(YGCB)	207	236	221	NA	NA	NA	NA	NA	NA	NA	113	195	152	NA	NA	NA	240	240	251	FALSE
2003	DEKALB	DKC53-34(RR/YGCB)	NA	NA	NA	NA	190	204	235	NA	NA	NA	NA	NA	NA	NA	NA	NA	NA	NA	NA	FALSE
2003	DEKALB	DKC57-84(YGCB)	NA	NA	NA	NA	206	210	235	NA	NA	NA	NA	NA	NA	NA	NA	NA	NA	NA	NA	FALSE
2003	DEKALB	DKC60-09(RR/YGCB)	NA	NA	NA	NA	194	196	224	NA	NA	NA	NA	NA	NA	NA	NA	NA	NA	NA	NA	FALSE
2003	DEKALB	DKC64-11(RR/YGCB)	NA	NA	NA	NA	NA	NA	NA	NA	NA	NA	128	173	150	NA	NA	NA	NA	NA	NA	FALSE
2003	DIENER	D1091	200	223	215	NA	NA	NA	NA	NA	NA	NA	NA	NA	NA	NA	NA	NA	203	217	223	FALSE
2003	DIENER	D1121A	208	218	213	NA	NA	NA	NA	NA	NA	NA	NA	NA	NA	NA	NA	NA	NA	NA	NA	FALSE
2003	DIENER	D9269Bt	NA	NA	NA	NA	NA	NA	NA	NA	NA	NA	NA	NA	NA	NA	NA	NA	232	219	225	FALSE
2003	GARST	8288	NA	NA	NA	NA	NA	NA	NA	NA	NA	NA	73	159	85	NA	NA	NA	NA	NA	NA	FALSE
2003	GARST	8454 YG1	192	224	207	NA	198	201	231	NA	NA	NA	NA	NA	NA	NA	NA	NA	200	234	246	FALSE
2003	GARST	8566 YG1	207	226	218	NA	199	199	240	NA	NA	NA	NA	NA	NA	NA	NA	NA	219	222	237	FALSE
2003	GARST	8461	NA	NA	NA	NA	NA	NA	NA	NA	NA	NA	101	170	115	NA	NA	NA	NA	NA	NA	FALSE
2003	GOLDEN HARVEST	H-8351	181	217	199	NA	NA	NA	NA	NA	NA	NA	NA	NA	NA	NA	NA	NA	NA	NA	NA	FALSE
2003	GOLDEN HARVEST	H-8618Bt	208	223	216	NA	NA	NA	NA	NA	NA	NA	NA	NA	NA	NA	NA	NA	208	204	228	FALSE
2003	GOLDEN HARVEST	H-8673 Bt	194	216	225	NA	NA	NA	NA	NA	NA	NA	NA	NA	NA	NA	NA	NA	NA	NA	NA	FALSE
2003	GOLDEN HARVEST	H-8799	191	219	219	NA	NA	NA	NA	NA	NA	NA	NA	NA	NA	NA	NA	NA	NA	NA	NA	FALSE
2003	GOLDEN HARVEST	H-8906	188	220	202	NA	NA	NA	NA	NA	NA	NA	NA	NA	NA	NA	NA	NA	215	196	229	TRUE
2003	GOLDEN HARVEST	H-8959Bt	200	215	214	NA	NA	NA	NA	NA	NA	NA	NA	NA	NA	NA	NA	NA	NA	NA	NA	FALSE
2003	GOLDEN HARVEST	H-9107	NA	NA	NA	NA	NA	NA	NA	NA	NA	NA	78	138	90	NA	NA	NA	NA	NA	NA	TRUE
2003	GOLDEN HARVEST	H-9148 Bt	197	218	204	NA	NA	NA	NA	NA	NA	NA	NA	NA	NA	NA	NA	NA	216	215	231	FALSE
2003	GOLDEN HARVEST	H-9229	NA	NA	NA	NA	NA	NA	NA	NA	NA	NA	NA	NA	NA	NA	NA	NA	192	215	227	TRUE
2003	GOLDEN HARVEST	H-9231	NA	NA	NA	NA	NA	NA	NA	NA	NA	NA	104	160	120	NA	NA	NA	NA	NA	NA	FALSE
2003	GOLDEN HARVEST	H-9247 Bt	178	231	227	NA	NA	NA	NA	NA	NA	NA	122	157	134	NA	NA	NA	222	220	223	TRUE
2003	GOLDEN HARVEST	H-8618BtSS	NA	NA	NA	NA	196	197	236	NA	NA	NA	NA	NA	NA	NA	NA	NA	NA	NA	NA	FALSE
2003	GOLDEN HARVEST	H-8906SS	NA	NA	NA	NA	188	183	217	NA	NA	NA	NA	NA	NA	NA	NA	NA	NA	NA	NA	FALSE
2003	GOLDEN HARVEST	H-8977BtSS	NA	NA	NA	NA	191	198	228	NA	NA	NA	NA	NA	NA	NA	NA	NA	NA	NA	NA	FALSE
2003	GOLDEN HARVEST	H-9148BtSS	NA	NA	NA	NA	178	195	229	NA	NA	NA	NA	NA	NA	NA	NA	NA	NA	NA	NA	FALSE
2003	GOLDEN HARVEST	H-9231SS	NA	NA	NA	NA	210	207	229	NA	NA	NA	NA	NA	NA	NA	NA	NA	NA	NA	NA	FALSE
2003	GOLDEN HARVEST	H-9247BtSS	NA	NA	NA	NA	182	194	237	NA	NA	NA	NA	NA	NA	NA	NA	NA	NA	NA	NA	FALSE
2003	GOLDEN HARVEST	H-8991	NA	NA	NA	NA	NA	NA	NA	NA	NA	NA	103	150	98	NA	NA	NA	NA	NA	NA	FALSE
2003	GOLDEN HARVEST	H-9445	NA	NA	NA	NA	NA	NA	NA	NA	NA	NA	95	147	91	NA	NA	NA	NA	NA	NA	FALSE
2003	GOLDEN HARVEST	H-9488Bt	NA	NA	NA	NA	NA	NA	NA	NA	NA	NA	116	164	145	NA	NA	NA	NA	NA	NA	FALSE
2003	GOLDEN HARVEST	H-9504	NA	NA	NA	NA	NA	NA	NA	NA	NA	NA	82	140	122	NA	NA	NA	NA	NA	NA	FALSE
2003	GOLDEN HARVEST	H-9498Bt	NA	NA	NA	NA	NA	NA	NA	NA	NA	NA	NA	NA	NA	NA	NA	NA	197	197	227	FALSE
2003	HENKEL	H 1817	NA	NA	NA	NA	190	190	225	NA	NA	NA	NA	NA	NA	NA	NA	NA	NA	NA	NA	FALSE
2003	HENKEL	H 1700	NA	NA	NA	NA	204	192	236	NA	NA	NA	NA	NA	NA	NA	NA	NA	NA	NA	NA	FALSE
2003	HENKEL	H 1880	NA	NA	NA	NA	188	190	226	NA	NA	NA	NA	NA	NA	NA	NA	NA	NA	NA	NA	FALSE
2003	HENKEL	H 8835 Bt	NA	NA	NA	NA	176	198	214	NA	NA	NA	NA	NA	NA	NA	NA	NA	NA	NA	NA	FALSE
2003	HENKEL	H 8865 Bt	NA	NA	NA	NA	182	185	213	NA	NA	NA	NA	NA	NA	NA	NA	NA	NA	NA	NA	FALSE
2003	HOBLIT	513	189	211	198	NA	NA	NA	NA	NA	NA	NA	NA	NA	NA	NA	NA	NA	217	205	215	FALSE
2003	HOBLIT	520	NA	NA	NA	NA	NA	NA	NA	NA	NA	NA	112	154	114	NA	NA	NA	218	223	230	FALSE
2003	HOBLIT	532Bt	165	212	208	NA	NA	NA	NA	NA	NA	NA	NA	NA	NA	NA	NA	NA	196	215	217	FALSE
2003	HOBLIT	533	199	224	209	NA	NA	NA	NA	NA	NA	NA	NA	NA	NA	NA	NA	NA	NA	NA	NA	FALSE
2003	HOBLIT	525Bt	NA	NA	NA	NA	NA	NA	NA	NA	NA	NA	136	160	123	NA	NA	NA	NA	NA	NA	FALSE
2003	HOBLIT	545	NA	NA	NA	NA	NA	NA	NA	NA	NA	NA	95	158	99	NA	NA	NA	NA	NA	NA	FALSE
2003	HORIZON	7301	209	216	197	NA	NA	NA	NA	NA	NA	NA	NA	NA	NA	NA	NA	NA	NA	NA	NA	FALSE
2003	HORIZON	7319	204	232	212	NA	NA	NA	NA	NA	NA	NA	NA	NA	NA	NA	NA	NA	NA	NA	NA	FALSE
2003	HORIZON	7330	199	230	213	NA	NA	NA	NA	NA	NA	NA	NA	NA	NA	NA	NA	NA	220	222	224	FALSE
2003	HORIZON	7332CL BT	185	200	201	NA	NA	NA	NA	NA	NA	NA	NA	NA	NA	NA	NA	NA	NA	NA	NA	FALSE
2003	HORIZON	7347	197	217	204	NA	NA	NA	NA	NA	NA	NA	NA	NA	NA	NA	NA	NA	207	204	228	FALSE
2003	HORIZON	7352BT	178	222	212	NA	NA	NA	NA	NA	NA	NA	NA	NA	NA	NA	NA	NA	NA	NA	NA	FALSE
2003	HORIZON	7355	196	220	214	NA	NA	NA	NA	NA	NA	NA	NA	NA	NA	NA	NA	NA	219	219	220	FALSE
2003	HORIZON	7371	205	225	211	NA	NA	NA	NA	NA	NA	NA	NA	NA	NA	NA	NA	NA	203	230	229	FALSE
2003	HORIZON	7373	181	221	203	NA	NA	NA	NA	NA	NA	NA	94	144	124	NA	NA	NA	195	225	232	FALSE
2003	HORIZON	7380BT	187	210	193	NA	NA	NA	NA	NA	NA	NA	138	152	112	NA	NA	NA	213	202	211	FALSE
2003	HORIZON	7385	215	226	186	NA	NA	NA	NA	NA	NA	NA	NA	NA	NA	NA	NA	NA	NA	NA	NA	FALSE
2003	HORIZON	7388BT	196	229	207	NA	NA	NA	NA	NA	NA	NA	128	156	142	NA	NA	NA	229	222	231	FALSE
2003	HORIZON	7408	NA	NA	NA	NA	NA	NA	NA	NA	NA	NA	NA	NA	NA	NA	NA	NA	172	202	229	FALSE
2003	HORIZON	7426	192	210	197	NA	NA	NA	NA	NA	NA	NA	93	143	98	NA	NA	NA	203	226	228	FALSE
2003	HORIZON	7438BT	196	211	197	NA	NA	NA	NA	NA	NA	NA	NA	NA	NA	NA	NA	NA	NA	NA	NA	FALSE
2003	HORIZON	EX 3131	181	227	205	NA	NA	NA	NA	NA	NA	NA	NA	NA	NA	NA	NA	NA	NA	NA	NA	FALSE
2003	HORIZON	7348RR	NA	NA	NA	NA	NA	NA	NA	NA	NA	NA	96	151	106	NA	NA	NA	207	214	231	FALSE
2003	HORIZON	7378RR	NA	NA	NA	NA	NA	NA	NA	NA	NA	NA	79	151	108	NA	NA	NA	217	222	233	FALSE
2003	HORIZON	7414	NA	NA	NA	NA	NA	NA	NA	NA	NA	NA	79	151	97	NA	NA	NA	201	224	241	FALSE
2003	HORIZON	7439CL	NA	NA	NA	NA	NA	NA	NA	NA	NA	NA	101	133	111	NA	NA	NA	NA	NA	NA	FALSE
2003	HORIZON	7464	NA	NA	NA	NA	NA	NA	NA	NA	NA	NA	97	135	85	NA	NA	NA	NA	NA	NA	FALSE
2003	HORIZON	7470BT	NA	NA	NA	NA	NA	NA	NA	NA	NA	NA	143	177	129	NA	NA	NA	NA	NA	NA	FALSE
2003	HORIZON	7328	NA	NA	NA	NA	NA	NA	NA	NA	NA	NA	NA	NA	NA	NA	NA	NA	193	211	218	FALSE
2003	HORIZON	EX 3111	NA	NA	NA	NA	NA	NA	NA	NA	NA	NA	NA	NA	NA	NA	NA	NA	204	211	221	FALSE
2003	HUGHES	5600	NA	NA	NA	NA	193	188	231	NA	NA	NA	NA	NA	NA	NA	NA	NA	NA	NA	NA	FALSE
2003	HUGHES	5743	NA	NA	NA	NA	205	199	238	NA	NA	NA	NA	NA	NA	NA	NA	NA	NA	NA	NA	FALSE
2003	HUGHES	5922	NA	NA	NA	NA	184	176	227	NA	NA	NA	NA	NA	NA	NA	NA	NA	NA	NA	NA	FALSE
2003	ICORN	1.11E+05	200	223	212	NA	NA	NA	NA	NA	NA	NA	107	164	121	NA	NA	NA	211	214	239	FALSE
2003	ICORN	106.B4	202	229	206	NA	185	211	223	NA	NA	NA	NA	NA	NA	NA	NA	NA	NA	NA	NA	FALSE
2003	ICORN	106.N7	203	232	212	NA	197	192	232	NA	NA	NA	NA	NA	NA	NA	NA	NA	NA	NA	NA	FALSE
2003	ICORN	108.T8	208	228	206	NA	183	196	233	NA	NA	NA	NA	NA	NA	NA	NA	NA	NA	NA	NA	FALSE
2003	ICORN	111.B6	194	216	202	NA	192	180	226	NA	NA	NA	NA	NA	NA	NA	NA	NA	210	205	234	FALSE
2003	ICORN	111.H7	191	210	211	NA	NA	NA	NA	NA	NA	NA	NA	NA	NA	NA	NA	NA	219	235	229	TRUE
2003	ICORN	111.RW6	187	216	199	NA	NA	NA	NA	NA	NA	NA	NA	NA	NA	NA	NA	NA	NA	NA	NA	FALSE
2003	ICORN	111.Y6	193	205	209	NA	176	184	220	NA	NA	NA	NA	NA	NA	NA	NA	NA	189	188	213	FALSE
2003	ICORN	112.B2	205	234	209	NA	207	201	247	NA	NA	NA	139	181	144	NA	NA	NA	203	212	230	TRUE
2003	ICORN	112.D4	177	218	189	NA	NA	NA	NA	NA	NA	NA	NA	NA	NA	NA	NA	NA	193	219	226	FALSE
2003	KRUGER	EX. 115 YGCB	194	221	204	NA	NA	NA	NA	NA	NA	NA	131	168	112	NA	NA	NA	202	229	224	FALSE
2003	KRUGER	EX. 116 YGCB	137	201	182	NA	NA	NA	NA	NA	NA	NA	NA	NA	NA	NA	NA	NA	173	206	198	FALSE
2003	KRUGER	EX. 212 YGCB	164	221	212	NA	NA	NA	NA	NA	NA	NA	NA	NA	NA	NA	NA	NA	235	226	234	FALSE
2003	KRUGER	EX. 215	196	213	185	NA	NA	NA	NA	NA	NA	NA	68	131	113	NA	NA	NA	191	215	223	FALSE
2003	KRUGER	EX. 316	195	217	211	NA	NA	NA	NA	NA	NA	NA	83	124	98	NA	NA	NA	202	219	222	FALSE
2003	KRUGER	EX. 414 YGCB	169	219	204	NA	187	191	227	NA	NA	NA	147	163	111	NA	NA	NA	195	215	212	TRUE
2003	KRUGER	EX. 416	191	221	210	NA	NA	NA	NA	NA	NA	NA	79	152	97	NA	NA	NA	196	231	242	FALSE
2003	KRUGER	K-9111 YGCB	195	212	205	NA	191	194	235	NA	NA	NA	NA	NA	NA	NA	NA	NA	201	215	243	FALSE
2003	KRUGER	K-9113	216	231	196	NA	191	201	233	NA	NA	NA	NA	NA	NA	NA	NA	NA	211	226	229	TRUE
2003	KRUGER	K-9114+RR/YGRW	186	213	201	NA	191	182	227	NA	NA	NA	137	162	112	NA	NA	NA	204	213	221	TRUE
2003	KRUGER	K-9114+YGCB	170	203	188	NA	NA	NA	NA	NA	NA	NA	137	160	124	NA	NA	NA	204	198	218	FALSE
2003	KRUGER	K-9115 YGCB	174	218	203	NA	NA	NA	NA	NA	NA	NA	127	173	127	NA	NA	NA	210	209	224	FALSE
2003	KRUGER	K-9212	185	210	213	NA	NA	NA	NA	NA	NA	NA	NA	NA	NA	NA	NA	NA	176	203	238	FALSE
2003	KRUGER	K-9212 RR/YGCB	197	212	207	NA	194	197	241	NA	NA	NA	138	161	131	NA	NA	NA	214	210	234	TRUE
2003	KRUGER	K-9313	200	213	207	NA	NA	NA	NA	NA	NA	NA	NA	NA	NA	NA	NA	NA	215	222	237	TRUE
2003	KRUGER	K-9314 YGCB	204	221	204	NA	195	198	253	NA	NA	NA	89	148	90	NA	NA	NA	214	211	226	TRUE
2003	KRUGER	K-9315B YGCB	197	223	192	NA	NA	NA	NA	NA	NA	NA	128	170	127	NA	NA	NA	197	217	222	FALSE
2003	KRUGER	K-9412 YGCB	183	220	209	NA	197	195	236	NA	NA	NA	106	173	149	NA	NA	NA	218	217	218	TRUE
2003	KRUGER	K-9414	149	186	168	NA	175	159	191	NA	NA	NA	76	131	72	NA	NA	NA	166	189	189	TRUE
2003	KRUGER	K-9415	169	219	192	NA	194	187	228	NA	NA	NA	89	157	83	NA	NA	NA	195	217	224	TRUE
2003	KRUGER	K-9912 CL	169	226	211	NA	198	201	228	NA	NA	NA	96	144	107	NA	NA	NA	216	210	229	TRUE
2003	KRUGER	Ex. 10 YGCB	NA	NA	NA	NA	184	200	236	NA	NA	NA	NA	NA	NA	NA	NA	NA	NA	NA	NA	FALSE
2003	KRUGER	EX. 108 YGCB	NA	NA	NA	NA	205	204	236	NA	NA	NA	NA	NA	NA	NA	NA	NA	NA	NA	NA	FALSE
2003	KRUGER	EX. 215 YGCB	NA	NA	NA	NA	184	196	227	NA	NA	NA	NA	NA	NA	NA	NA	NA	NA	NA	NA	FALSE
2003	KRUGER	EX. 413 YGRW	NA	NA	NA	NA	199	193	255	NA	NA	NA	NA	NA	NA	NA	NA	NA	NA	NA	NA	FALSE
2003	KRUGER	K-9306 YGCB	NA	NA	NA	NA	197	181	239	NA	NA	NA	NA	NA	NA	NA	NA	NA	NA	NA	NA	FALSE
2003	KRUGER	K-9308 RR/YGCB	NA	NA	NA	NA	183	200	214	NA	NA	NA	NA	NA	NA	NA	NA	NA	NA	NA	NA	FALSE
2003	KRUGER	K-9310A YGCB	NA	NA	NA	NA	202	201	229	NA	NA	NA	NA	NA	NA	NA	NA	NA	NA	NA	NA	FALSE
2003	KRUGER	K-9314A	NA	NA	NA	NA	166	198	239	NA	NA	NA	NA	NA	NA	NA	NA	NA	NA	NA	NA	FALSE
2003	KRUGER	K-9315 YGCB	NA	NA	NA	NA	186	184	214	NA	NA	NA	NA	NA	NA	NA	NA	NA	NA	NA	NA	FALSE
2003	KRUGER	K-9411 YGCB	NA	NA	NA	NA	194	201	242	NA	NA	NA	NA	NA	NA	NA	NA	NA	NA	NA	NA	FALSE
2003	KRUGER	K-9910 YGCB	NA	NA	NA	NA	198	196	235	NA	NA	NA	NA	NA	NA	NA	NA	NA	NA	NA	NA	FALSE
2003	KRUGER	EX. 617 YGCB	NA	NA	NA	NA	NA	NA	NA	NA	NA	NA	145	181	133	NA	NA	NA	NA	NA	NA	FALSE
2003	LEWIS	4593	209	208	200	NA	NA	NA	NA	NA	NA	NA	NA	NA	NA	NA	NA	NA	199	207	219	FALSE
2003	LEWIS	4830	197	212	216	NA	NA	NA	NA	NA	NA	NA	NA	NA	NA	NA	NA	NA	NA	NA	NA	FALSE
2003	LEWIS	4854YGCB	181	223	216	NA	NA	NA	NA	NA	NA	NA	NA	NA	NA	NA	NA	NA	NA	NA	NA	FALSE
2003	LEWIS	4874YGRW	203	219	207	NA	NA	NA	NA	NA	NA	NA	NA	NA	NA	NA	NA	NA	NA	NA	NA	FALSE
2003	LEWIS	5113YGCB	193	228	212	NA	NA	NA	NA	NA	NA	NA	NA	NA	NA	NA	NA	NA	NA	NA	NA	FALSE
2003	LEWIS	5333	NA	NA	NA	NA	NA	NA	NA	NA	NA	NA	NA	NA	NA	NA	NA	NA	201	226	237	FALSE
2003	LEWIS	5450	NA	NA	NA	NA	NA	NA	NA	NA	NA	NA	NA	NA	NA	NA	NA	NA	188	194	211	FALSE
2003	LEWIS	4864YGCBRR	NA	NA	NA	NA	NA	NA	NA	NA	NA	NA	128	157	116	NA	NA	NA	222	220	230	FALSE
2003	LEWIS	5293YGCBRR	NA	NA	NA	NA	NA	NA	NA	NA	NA	NA	140	175	134	NA	NA	NA	231	222	230	FALSE
2003	LEWIS	7044YGCB	NA	NA	NA	NA	NA	NA	NA	NA	NA	NA	147	188	117	NA	NA	NA	240	219	243	FALSE
2003	LEWIS	6014	NA	NA	NA	NA	NA	NA	NA	NA	NA	NA	NA	NA	NA	NA	NA	NA	199	229	243	FALSE
2003	LG SEEDS	LG 2540	205	234	208	NA	NA	NA	NA	NA	NA	NA	NA	NA	NA	NA	NA	NA	212	224	225	FALSE
2003	MERSCHMAN	M-00110	192	217	204	NA	NA	NA	NA	NA	NA	NA	NA	NA	NA	NA	NA	NA	188	217	225	FALSE
2003	MERSCHMAN	M-00111	195	204	210	NA	NA	NA	NA	NA	NA	NA	NA	NA	NA	NA	NA	NA	194	215	219	FALSE
2003	MERSCHMAN	M-00112	178	208	199	NA	NA	NA	NA	NA	NA	NA	NA	NA	NA	NA	NA	NA	200	213	229	FALSE
2003	MERSCHMAN	M-00113	161	190	193	NA	NA	NA	NA	NA	NA	NA	NA	NA	NA	NA	NA	NA	184	188	209	FALSE
2003	MERSCHMAN	M-01110	184	217	205	NA	NA	NA	NA	NA	NA	NA	NA	NA	NA	NA	NA	NA	194	203	226	FALSE
2003	MERSCHMAN	M-10109	177	223	208	NA	NA	NA	NA	NA	NA	NA	NA	NA	NA	NA	NA	NA	198	220	226	FALSE
2003	MERSCHMAN	M-10110	191	215	205	NA	193	187	229	NA	NA	NA	NA	NA	NA	NA	NA	NA	203	223	241	FALSE
2003	MERSCHMAN	M-10111	158	195	192	NA	NA	NA	NA	NA	NA	NA	NA	NA	NA	NA	NA	NA	192	210	224	FALSE
2003	MERSCHMAN	M-10113	190	222	202	NA	NA	NA	NA	NA	NA	NA	NA	NA	NA	NA	NA	NA	NA	NA	NA	FALSE
2003	MERSCHMAN	M-20108	200	227	201	NA	199	204	233	NA	NA	NA	NA	NA	NA	NA	NA	NA	NA	NA	NA	FALSE
2003	MERSCHMAN	M-20109	193	218	201	NA	193	198	238	NA	NA	NA	NA	NA	NA	NA	NA	NA	219	216	226	FALSE
2003	MERSCHMAN	M-20111	205	218	199	NA	NA	NA	NA	NA	NA	NA	NA	NA	NA	NA	NA	NA	212	215	219	FALSE
2003	MERSCHMAN	M-21112	202	218	197	NA	NA	NA	NA	NA	NA	NA	NA	NA	NA	NA	NA	NA	209	211	227	FALSE
2003	MERSCHMAN	M-310B-1	188	221	210	NA	178	176	233	NA	NA	NA	NA	NA	NA	NA	NA	NA	210	220	231	FALSE
2003	MERSCHMAN	M-9110	NA	NA	NA	NA	183	183	209	NA	NA	NA	NA	NA	NA	NA	NA	NA	NA	NA	NA	FALSE
2003	MERSCHMAN	M-9114	156	216	191	NA	NA	NA	NA	NA	NA	NA	NA	NA	NA	NA	NA	NA	214	198	212	FALSE
2003	MERSCHMAN	M-10108	NA	NA	NA	NA	209	194	237	NA	NA	NA	NA	NA	NA	NA	NA	NA	215	222	222	FALSE
2003	MERSCHMAN	M-21104	NA	NA	NA	NA	198	189	228	NA	NA	NA	NA	NA	NA	NA	NA	NA	NA	NA	NA	FALSE
2003	MERSCHMAN	M-413-6	NA	NA	NA	NA	NA	NA	NA	NA	NA	NA	103	160	95	NA	NA	NA	NA	NA	NA	FALSE
2003	MUNSON	2258	201	213	214	NA	NA	NA	NA	NA	NA	NA	NA	NA	NA	NA	NA	NA	NA	NA	NA	FALSE
2003	MUNSON	2533	184	226	213	NA	NA	NA	NA	NA	NA	NA	NA	NA	NA	NA	NA	NA	NA	NA	NA	FALSE
2003	MUNSON	EX 2133Bt	200	202	199	NA	NA	NA	NA	NA	NA	NA	NA	NA	NA	NA	NA	NA	NA	NA	NA	FALSE
2003	PFISTER	2540Bt	175	219	210	NA	NA	NA	NA	NA	NA	NA	NA	NA	NA	NA	NA	NA	216	213	232	FALSE
2003	PFISTER	2646	196	223	210	NA	NA	NA	NA	NA	NA	NA	NA	NA	NA	NA	NA	NA	NA	NA	NA	FALSE
2003	PFISTER	2656Bt	192	218	206	NA	184	180	229	NA	NA	NA	NA	NA	NA	NA	NA	NA	NA	NA	NA	FALSE
2003	PFISTER	2730	NA	NA	NA	NA	NA	NA	NA	NA	NA	NA	NA	NA	NA	NA	NA	NA	207	224	234	TRUE
2003	PFISTER	2760	205	222	218	NA	NA	NA	NA	NA	NA	NA	NA	NA	NA	NA	NA	NA	215	237	245	FALSE
2003	PFISTER	3356Bt	NA	NA	NA	NA	NA	NA	NA	NA	NA	NA	150	195	135	NA	NA	NA	NA	NA	NA	FALSE
2003	PFISTER	2326Bt	NA	NA	NA	NA	191	201	217	NA	NA	NA	NA	NA	NA	NA	NA	NA	NA	NA	NA	FALSE
2003	PFISTER	X2490Bt	NA	NA	NA	NA	180	189	214	NA	NA	NA	NA	NA	NA	NA	NA	NA	NA	NA	NA	FALSE
2003	PFISTER	3030Bt	NA	NA	NA	NA	NA	NA	NA	NA	NA	NA	133	160	115	NA	NA	NA	NA	NA	NA	FALSE
2003	PFISTER	3977Bt	NA	NA	NA	NA	NA	NA	NA	NA	NA	NA	138	178	108	NA	NA	NA	NA	NA	NA	FALSE
2003	PFISTER	2750Bt	NA	NA	NA	NA	NA	NA	NA	NA	NA	NA	NA	NA	NA	NA	NA	NA	178	193	216	FALSE
2003	PIONEER	33D31	204	236	206	NA	NA	NA	NA	NA	NA	NA	NA	NA	NA	NA	NA	NA	199	232	238	FALSE
2003	PIONEER	33P67	187	218	194	NA	NA	NA	NA	NA	NA	NA	140	177	117	NA	NA	NA	213	237	222	TRUE
2003	PIONEER	34B24	201	219	209	NA	189	196	246	NA	NA	NA	139	170	136	NA	NA	NA	211	242	224	TRUE
2003	PIONEER	34H32	183	213	206	NA	211	189	235	NA	NA	NA	NA	NA	NA	NA	NA	NA	NA	NA	NA	FALSE
2003	PIONEER	34N44	NA	NA	NA	NA	192	182	233	NA	NA	NA	NA	NA	NA	NA	NA	NA	NA	NA	NA	FALSE
2003	PIONEER	35Y55	NA	NA	NA	NA	197	206	247	NA	NA	NA	NA	NA	NA	NA	NA	NA	NA	NA	NA	FALSE
2003	PIONEER	31N28	NA	NA	NA	NA	NA	NA	NA	NA	NA	NA	140	191	139	NA	NA	NA	220	250	228	FALSE
2003	PIONEER	32P76	NA	NA	NA	NA	NA	NA	NA	NA	NA	NA	154	183	123	NA	NA	NA	NA	NA	NA	FALSE
2003	PREMIUM	P244	174	210	185	NA	NA	NA	NA	NA	NA	NA	NA	NA	NA	NA	NA	NA	NA	NA	NA	FALSE
2003	PREMIUM	P268	187	219	194	NA	NA	NA	NA	NA	NA	NA	NA	NA	NA	NA	NA	NA	NA	NA	NA	FALSE
2003	PREMIUM	P236	NA	NA	NA	NA	203	188	250	NA	NA	NA	NA	NA	NA	NA	NA	NA	NA	NA	NA	FALSE
2003	PRIME	6525	187	217	212	NA	NA	NA	NA	NA	NA	NA	NA	NA	NA	NA	NA	NA	NA	NA	NA	FALSE
2003	PRIME	6527CB	183	213	210	NA	NA	NA	NA	NA	NA	NA	NA	NA	NA	NA	NA	NA	NA	NA	NA	FALSE
2003	PRIME	6985	190	227	195	NA	NA	NA	NA	NA	NA	NA	NA	NA	NA	NA	NA	NA	NA	NA	NA	FALSE
2003	PRIME	7285	192	224	217	NA	NA	NA	NA	NA	NA	NA	NA	NA	NA	NA	NA	NA	NA	NA	NA	FALSE
2003	RENK	RK772YGCB	NA	NA	NA	NA	204	185	237	NA	NA	NA	NA	NA	NA	NA	NA	NA	NA	NA	NA	FALSE
2003	RENK	RK789YGCB	NA	NA	NA	NA	215	190	234	NA	NA	NA	NA	NA	NA	NA	NA	NA	NA	NA	NA	FALSE
2003	RENK	RK806	NA	NA	NA	NA	203	203	237	NA	NA	NA	NA	NA	NA	NA	NA	NA	NA	NA	NA	FALSE
2003	RENK	RK833RRYGCB	NA	NA	NA	NA	178	185	229	NA	NA	NA	NA	NA	NA	NA	NA	NA	NA	NA	NA	FALSE
2003	RENK	RK837	NA	NA	NA	NA	185	189	223	NA	NA	NA	NA	NA	NA	NA	NA	NA	NA	NA	NA	FALSE
2003	RENK	RK870YGCB	NA	NA	NA	NA	188	183	231	NA	NA	NA	NA	NA	NA	NA	NA	NA	NA	NA	NA	FALSE
2003	RENK	RK896YGCB	NA	NA	NA	NA	174	180	203	NA	NA	NA	NA	NA	NA	NA	NA	NA	NA	NA	NA	FALSE
2003	ROESCHLEY	Rx378Bt	194	238	212	NA	193	201	234	NA	NA	NA	NA	NA	NA	NA	NA	NA	NA	NA	NA	FALSE
2003	ROESCHLEY	Rx483Bt	183	223	208	NA	187	183	225	NA	NA	NA	NA	NA	NA	NA	NA	NA	NA	NA	NA	FALSE
2003	ROESCHLEY	Rx531Bt	193	221	211	NA	NA	NA	NA	NA	NA	NA	NA	NA	NA	NA	NA	NA	NA	NA	NA	FALSE
2003	ROESCHLEY	Rx614Bt	192	221	196	NA	NA	NA	NA	NA	NA	NA	NA	NA	NA	NA	NA	NA	NA	NA	NA	FALSE
2003	ROESCHLEY	Rx888Bt	199	238	212	NA	NA	NA	NA	NA	NA	NA	NA	NA	NA	NA	NA	NA	NA	NA	NA	FALSE
2003	ROESCHLEY	Rx383Bt	NA	NA	NA	NA	185	176	227	NA	NA	NA	NA	NA	NA	NA	NA	NA	NA	NA	NA	FALSE
2003	ROESCHLEY	Rx407Bt	NA	NA	NA	NA	197	188	228	NA	NA	NA	NA	NA	NA	NA	NA	NA	NA	NA	NA	FALSE
2003	ROESCHLEY	Rx455Bt	NA	NA	NA	NA	170	181	203	NA	NA	NA	NA	NA	NA	NA	NA	NA	NA	NA	NA	FALSE
2003	SIEBEN	6720YG	181	211	181	NA	NA	NA	NA	NA	NA	NA	NA	NA	NA	NA	NA	NA	206	201	220	FALSE
2003	SIEBEN	7680	186	201	217	NA	206	198	240	NA	NA	NA	NA	NA	NA	NA	NA	NA	NA	NA	NA	FALSE
2003	SIEBEN	7712	NA	NA	NA	NA	NA	NA	NA	NA	NA	NA	NA	NA	NA	NA	NA	NA	204	207	228	FALSE
2003	SIEBEN	7690	NA	NA	NA	NA	184	201	241	NA	NA	NA	NA	NA	NA	NA	NA	NA	NA	NA	NA	FALSE
2003	STEYER	1111	NA	NA	NA	NA	NA	NA	NA	NA	NA	NA	95	154	84	NA	NA	NA	NA	NA	NA	FALSE
2003	STEYER	1151	NA	NA	NA	NA	NA	NA	NA	NA	NA	NA	89	135	84	NA	NA	NA	NA	NA	NA	FALSE
2003	STINE	8007-44	174	195	198	NA	NA	NA	NA	NA	NA	NA	NA	NA	NA	NA	NA	NA	196	209	210	FALSE
2003	STINE	8012-06	183	210	197	NA	NA	NA	NA	NA	NA	NA	NA	NA	NA	NA	NA	NA	201	211	212	FALSE
2003	STINE	8016-23	179	209	209	NA	NA	NA	NA	NA	NA	NA	NA	NA	NA	NA	NA	NA	NA	NA	NA	FALSE
2003	STINE	8023-28	183	199	195	NA	NA	NA	NA	NA	NA	NA	NA	NA	NA	NA	NA	NA	202	200	223	FALSE
2003	STINE	8025-17	171	206	193	NA	NA	NA	NA	NA	NA	NA	NA	NA	NA	NA	NA	NA	186	211	212	FALSE
2003	STINE	8026-21	193	210	208	NA	NA	NA	NA	NA	NA	NA	NA	NA	NA	NA	NA	NA	195	226	208	FALSE
2003	STINE	9614YGCB	185	218	201	NA	NA	NA	NA	NA	NA	NA	NA	NA	NA	NA	NA	NA	202	205	232	FALSE
2003	STINE	9619YGCB	182	211	187	NA	NA	NA	NA	NA	NA	NA	NA	NA	NA	NA	NA	NA	209	211	217	FALSE
2003	STINE	9711YGCB	209	218	212	NA	NA	NA	NA	NA	NA	NA	NA	NA	NA	NA	NA	NA	205	210	231	FALSE
2003	STINE	9716	200	215	198	NA	NA	NA	NA	NA	NA	NA	NA	NA	NA	NA	NA	NA	221	216	229	FALSE
2003	STINE	9803 Bt	190	227	209	NA	NA	NA	NA	NA	NA	NA	NA	NA	NA	NA	NA	NA	211	222	231	FALSE
2003	STINE	8028-34	NA	NA	NA	NA	NA	NA	NA	NA	NA	NA	NA	NA	NA	NA	NA	NA	200	219	219	FALSE
2003	STONE	EX-19X58	NA	NA	NA	NA	NA	NA	NA	NA	NA	NA	NA	NA	NA	NA	NA	NA	216	234	237	FALSE
2003	STONE	HC-7794RRBt	NA	NA	NA	NA	NA	NA	NA	NA	NA	NA	NA	NA	NA	NA	NA	NA	214	227	240	FALSE
2003	STONE	St-E-35	NA	NA	NA	NA	NA	NA	NA	NA	NA	NA	NA	NA	NA	NA	NA	NA	199	193	222	FALSE
2003	TRISLER	T-5170	196	224	197	NA	NA	NA	NA	NA	NA	NA	95	131	100	NA	NA	NA	NA	NA	NA	FALSE
2003	TRISLER	T-5232	190	216	203	NA	NA	NA	NA	NA	NA	NA	NA	NA	NA	NA	NA	NA	NA	NA	NA	FALSE
2003	TRISLER	T-5244CB	200	232	214	NA	NA	NA	NA	NA	NA	NA	145	150	130	NA	NA	NA	NA	NA	NA	FALSE
2003	TRISLER	T-5255	NA	NA	NA	NA	NA	NA	NA	NA	NA	NA	NA	NA	NA	NA	NA	NA	185	186	217	FALSE
2003	TRISLER	T-02-95W	NA	NA	NA	NA	NA	NA	NA	NA	NA	NA	86	145	76	NA	NA	NA	NA	NA	NA	FALSE
2003	TRISLER	T-5253Bt	NA	NA	NA	NA	NA	NA	NA	NA	NA	NA	135	169	112	NA	NA	NA	198	216	234	FALSE
2003	TRISLER	T-5327BT	NA	NA	NA	NA	NA	NA	NA	NA	NA	NA	141	163	125	NA	NA	NA	NA	NA	NA	FALSE
2003	TRISLER	T-5337CB	NA	NA	NA	NA	NA	NA	NA	NA	NA	NA	128	190	134	NA	NA	NA	233	226	244	FALSE
2003	TRISLER	T-02-21Bt	NA	NA	NA	NA	NA	NA	NA	NA	NA	NA	NA	NA	NA	NA	NA	NA	181	194	220	FALSE
2003	TRISLER	T-5257CB	NA	NA	NA	NA	NA	NA	NA	NA	NA	NA	NA	NA	NA	NA	NA	NA	212	204	219	FALSE
2003	UNITY	7114	NA	NA	NA	NA	NA	NA	NA	NA	NA	NA	95	156	109	NA	NA	NA	NA	NA	NA	FALSE
2003	UNITY	6296	NA	NA	NA	NA	NA	NA	NA	NA	NA	NA	NA	NA	NA	NA	NA	NA	191	195	226	FALSE
2003	VIGORO	V51Y31	NA	NA	NA	NA	192	204	232	NA	NA	NA	NA	NA	NA	NA	NA	NA	NA	NA	NA	FALSE
2003	VIGORO	V52Y41	NA	NA	NA	NA	209	187	225	NA	NA	NA	NA	NA	NA	NA	NA	NA	221	192	229	FALSE
2003	VIGORO	V53Y41	NA	NA	NA	NA	NA	NA	NA	NA	NA	NA	128	162	130	NA	NA	NA	233	215	224	FALSE
2003	VIGORO	V54C69	NA	NA	NA	NA	NA	NA	NA	NA	NA	NA	85	144	83	NA	NA	NA	NA	NA	NA	FALSE
2003	VIGORO	V55Y21	NA	NA	NA	NA	NA	NA	NA	NA	NA	NA	131	161	100	NA	NA	NA	NA	NA	NA	FALSE
2003	VIGORO	V5640	NA	NA	NA	NA	NA	NA	NA	NA	NA	NA	76	146	107	NA	NA	NA	NA	NA	NA	FALSE
2003	VIGORO	V5110	NA	NA	NA	NA	NA	NA	NA	NA	NA	NA	NA	NA	NA	NA	NA	NA	205	197	217	FALSE
2003	VIGORO	V5340	NA	NA	NA	NA	NA	NA	NA	NA	NA	NA	NA	NA	NA	NA	NA	NA	208	221	220	FALSE
2003	WHATA	519	NA	NA	NA	NA	182	179	223	NA	NA	NA	NA	NA	NA	NA	NA	NA	NA	NA	NA	FALSE
2003	WHATA	5343	206	213	209	NA	NA	NA	NA	NA	NA	NA	NA	NA	NA	NA	NA	NA	NA	NA	NA	FALSE
2003	WHATA	4088	NA	NA	NA	NA	168	175	216	NA	NA	NA	NA	NA	NA	NA	NA	NA	NA	NA	NA	FALSE
2003	WHATA	4373	NA	NA	NA	NA	203	194	222	NA	NA	NA	NA	NA	NA	NA	NA	NA	NA	NA	NA	FALSE
2003	WHATA	4449	NA	NA	NA	NA	186	167	219	NA	NA	NA	NA	NA	NA	NA	NA	NA	NA	NA	NA	FALSE
2003	WHATA	5319	NA	NA	NA	NA	194	194	235	NA	NA	NA	NA	NA	NA	NA	NA	NA	NA	NA	NA	FALSE
2003	WHATA	5454	NA	NA	NA	NA	173	193	202	NA	NA	NA	NA	NA	NA	NA	NA	NA	NA	NA	NA	FALSE
2003	WHATA	5656	NA	NA	NA	NA	178	207	234	NA	NA	NA	NA	NA	NA	NA	NA	NA	NA	NA	NA	FALSE
2003	WHATA	5717	NA	NA	NA	NA	181	181	236	NA	NA	NA	NA	NA	NA	NA	NA	NA	NA	NA	NA	FALSE
2003	WHATA	5888	NA	NA	NA	NA	203	196	239	NA	NA	NA	NA	NA	NA	NA	NA	NA	NA	NA	NA	FALSE
2003	WHATA	6336	NA	NA	NA	NA	200	191	224	NA	NA	NA	NA	NA	NA	NA	NA	NA	NA	NA	NA	FALSE
2003	WHISNAND	180	174	208	192	NA	NA	NA	NA	NA	NA	NA	NA	NA	NA	NA	NA	NA	NA	NA	NA	FALSE
2003	WHISNAND	201	194	222	206	NA	NA	NA	NA	NA	NA	NA	83	157	103	NA	NA	NA	NA	NA	NA	FALSE
2003	WHISNAND	202	190	217	205	NA	NA	NA	NA	NA	NA	NA	98	147	101	NA	NA	NA	NA	NA	NA	FALSE
2003	WHISNAND	203	174	219	210	NA	NA	NA	NA	NA	NA	NA	147	152	137	NA	NA	NA	NA	NA	NA	FALSE
2003	WHISNAND	204RR	NA	NA	NA	NA	NA	NA	NA	NA	NA	NA	114	140	115	NA	NA	NA	NA	NA	NA	FALSE
2003	WILKEN	501	186	220	206	NA	NA	NA	NA	NA	NA	NA	NA	NA	NA	NA	NA	NA	NA	NA	NA	FALSE
2003	WILKEN	834	194	216	204	NA	NA	NA	NA	NA	NA	NA	NA	NA	NA	NA	NA	NA	NA	NA	NA	FALSE
2003	WILKEN	953	203	219	211	NA	NA	NA	NA	NA	NA	NA	NA	NA	NA	NA	NA	NA	NA	NA	NA	FALSE
2003	WILKEN	955	199	227	209	NA	NA	NA	NA	NA	NA	NA	NA	NA	NA	NA	NA	NA	NA	NA	NA	FALSE
2003	WILKEN	956	203	223	212	NA	NA	NA	NA	NA	NA	NA	NA	NA	NA	NA	NA	NA	NA	NA	NA	FALSE
2003	WILKEN	968	196	222	206	NA	NA	NA	NA	NA	NA	NA	NA	NA	NA	NA	NA	NA	NA	NA	NA	FALSE
2003	WILKEN	WEX 385	206	233	199	NA	NA	NA	NA	NA	NA	NA	NA	NA	NA	NA	NA	NA	NA	NA	NA	FALSE
2003	WILKEN	WEX 386	207	228	196	NA	NA	NA	NA	NA	NA	NA	NA	NA	NA	NA	NA	NA	NA	NA	NA	FALSE
2003	WILLCROSS	3083	205	216	208	NA	205	194	226	NA	NA	NA	NA	NA	NA	NA	NA	NA	NA	NA	NA	FALSE
2003	WILLCROSS	3123	206	211	197	NA	NA	NA	NA	NA	NA	NA	80	148	78	NA	NA	NA	194	219	229	FALSE
2003	WILLCROSS	3193	180	208	199	NA	NA	NA	NA	NA	NA	NA	86	142	82	NA	NA	NA	NA	NA	NA	FALSE
2003	WILLCROSS	Yt3091	187	237	212	NA	202	184	239	NA	NA	NA	NA	NA	NA	NA	NA	NA	NA	NA	NA	FALSE
2003	WILLCROSS	Yt3103	200	218	211	NA	NA	NA	NA	NA	NA	NA	NA	NA	NA	NA	NA	NA	222	210	226	FALSE
2003	WILLCROSS	Yt3131	183	209	207	NA	NA	NA	NA	NA	NA	NA	NA	NA	NA	NA	NA	NA	209	201	232	FALSE
2003	WILLCROSS	Yt3149	181	220	206	NA	NA	NA	NA	NA	NA	NA	111	171	152	NA	NA	NA	NA	NA	NA	FALSE
2003	WILLCROSS	3063	NA	NA	NA	NA	174	181	222	NA	NA	NA	NA	NA	NA	NA	NA	NA	NA	NA	NA	FALSE
2003	WILLCROSS	Yt3143	NA	NA	NA	NA	NA	NA	NA	NA	NA	NA	128	166	89	NA	NA	NA	NA	NA	NA	FALSE
2003	BROWN	6895YGCB	NA	NA	NA	NA	187	196	229	NA	NA	NA	NA	NA	NA	NA	NA	NA	NA	NA	NA	FALSE
2003	BROWN	6943YGCB	NA	NA	NA	NA	187	189	226	NA	NA	NA	NA	NA	NA	NA	NA	NA	NA	NA	NA	FALSE
2003	BROWN	7044	NA	NA	NA	NA	178	185	217	NA	NA	NA	NA	NA	NA	NA	NA	NA	NA	NA	NA	FALSE
2003	BROWN	X7171YGCB	NA	NA	NA	NA	207	197	236	NA	NA	NA	NA	NA	NA	NA	NA	NA	NA	NA	NA	FALSE
2003	DERAEDT	427	NA	NA	NA	NA	192	185	223	NA	NA	NA	NA	NA	NA	NA	NA	NA	NA	NA	NA	FALSE
2003	DERAEDT	639B A+	NA	NA	NA	NA	181	185	205	NA	NA	NA	NA	NA	NA	NA	NA	NA	NA	NA	NA	FALSE
2003	HIGH CYCLE	7698Rb	NA	NA	NA	NA	195	207	224	NA	NA	NA	NA	NA	NA	NA	NA	NA	NA	NA	NA	FALSE
2003	HIGH CYCLE	7743Bt	NA	NA	NA	NA	212	198	234	NA	NA	NA	NA	NA	NA	NA	NA	NA	NA	NA	NA	FALSE
2003	HIGH CYCLE	7748Bt	NA	NA	NA	NA	201	197	247	NA	NA	NA	NA	NA	NA	NA	NA	NA	NA	NA	NA	FALSE
2003	HIGH CYCLE	7796Rb	NA	NA	NA	NA	190	196	214	NA	NA	NA	NA	NA	NA	NA	NA	NA	NA	NA	NA	FALSE
2003	HIGH CYCLE	7807Bt	NA	NA	NA	NA	179	195	235	NA	NA	NA	NA	NA	NA	NA	NA	NA	NA	NA	NA	FALSE
2003	JUNG	6545Bt	NA	NA	NA	NA	189	192	214	NA	NA	NA	NA	NA	NA	NA	NA	NA	NA	NA	NA	FALSE
2003	JUNG	6580Bt	NA	NA	NA	NA	192	172	217	NA	NA	NA	NA	NA	NA	NA	NA	NA	NA	NA	NA	FALSE
2003	JUNG	6710Bt	NA	NA	NA	NA	178	186	197	NA	NA	NA	NA	NA	NA	NA	NA	NA	NA	NA	NA	FALSE
2003	KALTENBERG	K6767Bt	NA	NA	NA	NA	202	204	224	NA	NA	NA	NA	NA	NA	NA	NA	NA	NA	NA	NA	FALSE
2003	KALTENBERG	K7101Bt	NA	NA	NA	NA	191	184	193	NA	NA	NA	NA	NA	NA	NA	NA	NA	NA	NA	NA	FALSE
2003	OTTILIE	4777 Bt	NA	NA	NA	NA	193	202	228	NA	NA	NA	NA	NA	NA	NA	NA	NA	NA	NA	NA	FALSE
2003	OTTILIE	5216 Bt	NA	NA	NA	NA	180	175	242	NA	NA	NA	NA	NA	NA	NA	NA	NA	NA	NA	NA	FALSE
2003	EXSEGEN	ES112	NA	NA	NA	NA	NA	NA	NA	NA	NA	NA	108	151	106	NA	NA	NA	NA	NA	NA	FALSE
2003	EXSEGEN	ES617	NA	NA	NA	NA	NA	NA	NA	NA	NA	NA	72	130	78	NA	NA	NA	NA	NA	NA	FALSE
2003	GATEWAY	1411Bt	NA	NA	NA	NA	NA	NA	NA	NA	NA	NA	121	168	140	NA	NA	NA	NA	NA	NA	FALSE
2003	GATEWAY	2120	NA	NA	NA	NA	NA	NA	NA	NA	NA	NA	107	142	97	NA	NA	NA	NA	NA	NA	FALSE
2003	M & D	8822 Bt	NA	NA	NA	NA	NA	NA	NA	NA	NA	NA	143	173	146	NA	NA	NA	NA	NA	NA	FALSE
2004	ACCESS	A-0514	209	204	224	NA	NA	NA	NA	NA	NA	NA	188	193	161	NA	NA	NA	210	211	234	FALSE
2004	ACCESS	A-0516	206	189	182	NA	NA	NA	NA	NA	NA	NA	178	181	176	NA	NA	NA	214	203	226	FALSE
2004	ACCESS	A-1516 RR	213	182	208	NA	NA	NA	NA	NA	NA	NA	184	205	146	NA	NA	NA	221	198	225	FALSE
2004	ACCESS	A-2410 RR/YGCB	217	202	210	NA	NA	NA	NA	NA	NA	NA	197	200	182	NA	NA	NA	206	206	202	FALSE
2004	ACCESS	A-5415 YGCB	228	193	219	NA	NA	NA	NA	NA	NA	NA	195	183	176	NA	NA	NA	211	218	246	FALSE
2004	ACCESS	A-5416 YGCB	247	220	237	NA	NA	NA	NA	NA	NA	NA	203	217	187	NA	NA	NA	NA	NA	NA	FALSE
2004	ACCESS	A-5417 YGCB	223	209	228	NA	NA	NA	NA	NA	NA	NA	190	172	188	NA	NA	NA	NA	NA	NA	FALSE
2004	ACCESS	A-5514 YGCB	238	233	255	NA	NA	NA	NA	NA	NA	NA	213	211	186	NA	NA	NA	248	240	261	FALSE
2004	ACCESS	A-8413 Hx	218	210	197	NA	238	221	247	NA	NA	NA	NA	NA	NA	NA	NA	NA	236	221	252	FALSE
2004	ACCESS	A-8414 Hx	189	169	196	NA	NA	NA	NA	NA	NA	NA	174	183	193	NA	NA	NA	190	193	232	FALSE
2004	ACCESS	A-8407 Hx	NA	NA	NA	NA	215	216	215	NA	NA	NA	NA	NA	NA	NA	NA	NA	NA	NA	NA	FALSE
2004	ADLER	2700	NA	NA	NA	NA	NA	NA	NA	NA	NA	NA	NA	NA	NA	NA	NA	NA	190	179	212	FALSE
2004	ADLER	7400YGCB	NA	NA	NA	NA	NA	NA	NA	NA	NA	NA	NA	NA	NA	NA	NA	NA	260	242	257	FALSE
2004	AGSOURCE	6233	220	206	212	NA	NA	NA	NA	NA	NA	NA	NA	NA	NA	NA	NA	NA	239	237	241	FALSE
2004	AGSOURCE	6273	228	226	210	NA	NA	NA	NA	NA	NA	NA	NA	NA	NA	NA	NA	NA	265	233	265	FALSE
2004	ASGROW	RX715RR2	237	225	242	NA	249	249	279	NA	NA	NA	218	232	155	NA	NA	NA	254	243	259	TRUE
2004	ASGROW	RX718RR/YG	212	205	218	NA	221	213	229	NA	NA	NA	195	214	188	NA	NA	NA	219	219	234	TRUE
2004	BECK	5322CB	209	196	207	NA	224	217	209	NA	NA	NA	NA	NA	NA	NA	NA	NA	NA	NA	NA	FALSE
2004	BECK	5597	227	224	237	NA	NA	NA	NA	NA	NA	NA	NA	NA	NA	NA	NA	NA	NA	NA	NA	FALSE
2004	BECK	5727CB	214	206	230	NA	NA	NA	NA	NA	NA	NA	NA	NA	NA	NA	NA	NA	NA	NA	NA	FALSE
2004	BECK	5959CB	233	192	231	NA	221	213	234	NA	NA	NA	NA	NA	NA	NA	NA	NA	NA	NA	NA	FALSE
2004	BECK	6197CB	231	209	193	NA	NA	NA	NA	NA	NA	NA	199	207	179	NA	NA	NA	NA	NA	NA	FALSE
2004	BECK	5422Bt1	NA	NA	NA	NA	NA	NA	NA	NA	NA	NA	180	192	185	NA	NA	NA	NA	NA	NA	FALSE
2004	BECK	7997CB	NA	NA	NA	NA	NA	NA	NA	NA	NA	NA	207	195	180	NA	NA	NA	NA	NA	NA	FALSE
2004	BIO GENE	BG 1102	NA	NA	NA	NA	NA	NA	NA	NA	NA	NA	NA	NA	NA	NA	NA	NA	249	220	242	FALSE
2004	BIO GENE	BG 1104	230	226	225	NA	NA	NA	NA	NA	NA	NA	NA	NA	NA	NA	NA	NA	NA	NA	NA	FALSE
2004	BIO GENE	BG 1115	221	224	204	NA	NA	NA	NA	NA	NA	NA	NA	NA	NA	NA	NA	NA	NA	NA	NA	FALSE
2004	BIO GENE	RR 1103	223	201	225	NA	NA	NA	NA	NA	NA	NA	NA	NA	NA	NA	NA	NA	NA	NA	NA	FALSE
2004	BIO GENE	RRBT 1122	NA	NA	NA	NA	NA	NA	NA	NA	NA	NA	NA	NA	NA	NA	NA	NA	222	200	238	FALSE
2004	BIO GENE	BG 1132	NA	NA	NA	NA	NA	NA	NA	NA	NA	NA	207	218	180	NA	NA	NA	NA	NA	NA	FALSE
2004	BIO GENE	BT 1150	NA	NA	NA	NA	NA	NA	NA	NA	NA	NA	189	187	187	NA	NA	NA	NA	NA	NA	FALSE
2004	BIO GENE	YGCB 1143	NA	NA	NA	NA	NA	NA	NA	NA	NA	NA	173	181	170	NA	NA	NA	NA	NA	NA	FALSE
2004	BIO GENE	BG 1119	NA	NA	NA	NA	NA	NA	NA	NA	NA	NA	NA	NA	NA	NA	NA	NA	214	189	240	FALSE
2004	BURRUS	444B	206	201	222	NA	NA	NA	NA	NA	NA	NA	NA	NA	NA	NA	NA	NA	197	193	220	FALSE
2004	BURRUS	502	214	205	222	NA	229	227	236	NA	NA	NA	NA	NA	NA	NA	NA	NA	NA	NA	NA	FALSE
2004	BURRUS	576	235	223	238	NA	NA	NA	NA	NA	NA	NA	195	208	181	NA	NA	NA	NA	NA	NA	FALSE
2004	BURRUS	583 Bt	NA	NA	NA	NA	NA	NA	NA	NA	NA	NA	200	181	162	NA	NA	NA	238	231	241	FALSE
2004	BURRUS	590	230	223	233	NA	229	224	253	NA	NA	NA	NA	NA	NA	NA	NA	NA	NA	NA	NA	FALSE
2004	BURRUS	623B	237	227	238	NA	247	242	261	NA	NA	NA	NA	NA	NA	NA	NA	NA	NA	NA	NA	FALSE
2004	BURRUS	679 HL	223	209	228	NA	NA	NA	NA	NA	NA	NA	189	211	182	NA	NA	NA	237	217	255	FALSE
2004	BURRUS	795B	NA	NA	NA	NA	NA	NA	NA	NA	NA	NA	206	191	188	NA	NA	NA	254	244	254	FALSE
2004	BURRUS	498 RW	NA	NA	NA	NA	221	237	241	NA	NA	NA	NA	NA	NA	NA	NA	NA	NA	NA	NA	FALSE
2004	BURRUS	794S	NA	NA	NA	NA	NA	NA	NA	NA	NA	NA	212	191	187	NA	NA	NA	263	237	262	FALSE
2004	CAMPBELL	5510	212	214	219	NA	NA	NA	NA	NA	NA	NA	NA	NA	NA	NA	NA	NA	NA	NA	NA	FALSE
2004	CAMPBELL	5510W	225	221	213	NA	NA	NA	NA	NA	NA	NA	NA	NA	NA	NA	NA	NA	NA	NA	NA	FALSE
2004	CAMPBELL	6600	218	215	231	NA	NA	NA	NA	NA	NA	NA	NA	NA	NA	NA	NA	NA	NA	NA	NA	FALSE
2004	CAMPBELL	6870	207	193	207	NA	NA	NA	NA	NA	NA	NA	NA	NA	NA	NA	NA	NA	NA	NA	NA	FALSE
2004	CAMPBELL	6980W	223	167	212	NA	NA	NA	NA	NA	NA	NA	NA	NA	NA	NA	NA	NA	NA	NA	NA	FALSE
2004	CAMPBELL	6990	207	183	211	NA	NA	NA	NA	NA	NA	NA	NA	NA	NA	NA	NA	NA	NA	NA	NA	FALSE
2004	CAMPBELL	7110	241	221	253	NA	NA	NA	NA	NA	NA	NA	NA	NA	NA	NA	NA	NA	NA	NA	NA	FALSE
2004	CAMPBELL	7700	219	216	224	NA	NA	NA	NA	NA	NA	NA	NA	NA	NA	NA	NA	NA	NA	NA	NA	FALSE
2004	CORN BELT	C595	220	212	234	NA	NA	NA	NA	NA	NA	NA	NA	NA	NA	NA	NA	NA	NA	NA	NA	FALSE
2004	CORN BELT	X6038	210	194	230	NA	NA	NA	NA	NA	NA	NA	NA	NA	NA	NA	NA	NA	NA	NA	NA	FALSE
2004	CORNELIUS	C605YG	216	213	224	NA	237	238	252	NA	NA	NA	NA	NA	NA	NA	NA	NA	NA	NA	NA	FALSE
2004	CORNELIUS	C635YG	213	191	222	NA	226	221	211	NA	NA	NA	NA	NA	NA	NA	NA	NA	NA	NA	NA	FALSE
2004	CORNELIUS	C637YG	223	207	220	NA	224	216	222	NA	NA	NA	NA	NA	NA	NA	NA	NA	NA	NA	NA	FALSE
2004	CORNELIUS	C656	231	219	234	NA	222	221	255	NA	NA	NA	NA	NA	NA	NA	NA	NA	NA	NA	NA	FALSE
2004	CORNELIUS	C572	NA	NA	NA	NA	229	232	227	NA	NA	NA	NA	NA	NA	NA	NA	NA	NA	NA	NA	FALSE
2004	CORNELIUS	C584	NA	NA	NA	NA	233	223	230	NA	NA	NA	NA	NA	NA	NA	NA	NA	NA	NA	NA	FALSE
2004	CORNELIUS	C590YG	NA	NA	NA	NA	214	224	235	NA	NA	NA	NA	NA	NA	NA	NA	NA	NA	NA	NA	FALSE
2004	CORNELIUS	C592	NA	NA	NA	NA	232	213	241	NA	NA	NA	NA	NA	NA	NA	NA	NA	NA	NA	NA	FALSE
2004	CORNELIUS	C676YG	NA	NA	NA	NA	220	224	235	NA	NA	NA	NA	NA	NA	NA	NA	NA	NA	NA	NA	FALSE
2004	CORNELIUS	C711	NA	NA	NA	NA	222	237	238	NA	NA	NA	NA	NA	NA	NA	NA	NA	NA	NA	NA	FALSE
2004	DAIRYLAND	St-1515	222	217	235	NA	210	220	232	NA	NA	NA	NA	NA	NA	NA	NA	NA	219	217	226	FALSE
2004	DAIRYLAND	St-1615	254	224	240	NA	NA	NA	NA	NA	NA	NA	NA	NA	NA	NA	NA	NA	244	259	256	FALSE
2004	DAIRYLAND	St-5014	239	210	247	NA	NA	NA	NA	NA	NA	NA	NA	NA	NA	NA	NA	NA	252	228	269	FALSE
2004	DAIRYLAND	St-5611	214	190	221	NA	216	212	214	NA	NA	NA	NA	NA	NA	NA	NA	NA	188	194	222	FALSE
2004	DAIRYLAND	St-6113	219	206	227	NA	NA	NA	NA	NA	NA	NA	NA	NA	NA	NA	NA	NA	230	219	252	FALSE
2004	DAIRYLAND	St-1507Bt	NA	NA	NA	NA	221	209	218	NA	NA	NA	NA	NA	NA	NA	NA	NA	NA	NA	NA	FALSE
2004	DEKALB	DKC60-19 (RR2/YGCB)	225	207	228	NA	236	242	234	NA	NA	NA	213	218	186	NA	NA	NA	220	223	217	TRUE
2004	DEKALB	DKC61-50	234	225	241	NA	NA	NA	NA	NA	NA	NA	NA	NA	NA	NA	NA	NA	240	236	245	FALSE
2004	DEKALB	DKC63-79 (YGCB)	237	225	187	NA	NA	NA	NA	NA	NA	NA	210	214	181	NA	NA	NA	251	228	248	FALSE
[truncated: 3,877 more rows]
