# Supplementary material for: The home field advantage of modern plant breeding
Source: PLoS One. 2019 Dec 26;14(12):e0227079. doi: 10.1371/journal.pone.0227079 (PMC6932805; doi:10.1371/journal.pone.0227079)
Supplement: S2 File — (CSV) [file pone.0227079.s005.csv]

City	Region	Lon	Lat	AWCh1_M_sl1_1km_ll	AWCh2_M_sl1_1km_ll	AWCh3_M_sl1_1km_ll	AWCtS_M_sl1_1km_ll	bio_01	bio_02	bio_03	bio_04	bio_05	bio_06	bio_07	bio_08	bio_09	bio_10	bio_11	bio_12	bio_13	bio_14	bio_15	bio_16	bio_17	bio_18	bio_19	BLDFIE_M_sl1_1km_ll	CECSOL_M_sl1_1km_ll	CLYPPT_M_sl1_1km_ll	CRFVOL_M_sl1_1km_ll	OCDENS_M_sl1_1km_ll	OCSTHA_M_sd1_1km_ll	ORCDRC_M_sl1_1km_ll	PHIHOX_M_sl1_1km_ll	PHIKCL_M_sl1_1km_ll	SLTPPT_M_sl1_1km_ll	SNDPPT_M_sl1_1km_ll	TEXMHT_M_sl1_1km_ll	WWP_M_sl1_1km_ll
DWIGHT	E	-88.4251	41.0945	14	11	9	45	10.07624912	11.57083035	28.42955971	1050.889404	28.39999962	-12.30000019	40.70000076	20.45000076	-3.646668911	22.41666603	-3.646668911	914.9000854	100	36	29.00994492	298	137	288	137	1361	26	26	0	266	21	58	65	52	51	23	8	26
GOODFIELD	E	-89.2748	40.6298	15	12	9	45	10.39958382	11.59583569	28.49798965	1045.531128	28.79999924	-11.89000607	40.69000626	20.68333435	-3.248334408	22.68166733	-3.248334408	962	106	40	27.55827332	308	150	289	150	1346	26	24	0	279	18	44	62	53	66	11	8	26
URBANA	E	-88.2073	40.1106	15	12	10	45	10.9529171	11.18750286	28.25127029	1024.617432	29	-10.60000038	39.60000229	21.06500053	-2.368332386	23.0150013	-2.368332386	1007.399719	115.0999374	47	26.36271477	327.0999451	165	317.1998596	165	1338	28	23	2	224	20	63	66	54	56	22	8	26
WOODSTOCK	N	-88.4487	42.3147	15	12	10	46	8.426668167	11.45999908	27.87643623	1063.16333	27.20000076	-13.90999317	41.10999298	21.08000183	-5.319997787	21.08000183	-5.319997787	927.0999146	107.0999374	32	34.35115433	319.0999451	124	319.0999451	124	1310	29	23	3	359	20	47	65	56	45	32	7	26
MT_MORRIS	N	-89.4312	42.0503	15	12	10	46	8.460417747	11.62083626	28.13761711	1076.715942	27.10000038	-14.19999981	41.29999924	21.11500168	-5.569997787	21.11500168	-5.569997787	923.3997192	115.0999374	31.09993553	36.12620163	316.0999451	117.0999374	316.0999451	117.0999374	1295	31	21	2	315	25	78	63	51	61	18	8	26
DEKALB	N	-88.7504	41.9295	15	12	10	46	9.023751259	11.28749752	27.26448631	1083.287842	27.60000038	-13.80000019	41.40000153	21.78333282	-5.099999905	21.78333282	-5.099999905	930.0999146	109	30	35.24855804	321	120.0999374	321	120.0999374	1310	30	24	2	345	19	42	65	55	48	28	7	26
ERIE	N	-90.0793	41.6564	14	11	9	43	9.682916641	11.03916264	26.47281265	1094.555054	28.60000038	-13.10000038	41.70000076	22.54833412	-4.631667614	22.54833412	-4.631667614	940	114	34	35.76662064	325.9000549	122	325.9000549	122	1401	28	21	0	282	16	28	64	53	47	32	7	25
FENTON	N	-90.0302	41.7307	15	12	10	45	9.424164772	11.36833763	27.19698143	1091.775635	28.39999962	-13.39999962	41.79999924	22.22332954	-4.849999905	22.22332954	-4.849999905	949.1998901	116	35	35.85287857	326.0999451	124	326.0999451	124	1340	28	21	0	325	14	18	62	53	62	17	8	25
ROCK.FALLS	N	-89.689	41.7798	15	12	10	46	9.307081223	11.31249714	26.99880028	1096.56543	28.29999924	-13.60000038	41.90000153	20.13833046	-4.981667995	22.20166588	-4.981667995	945.8001099	118.9000626	35	36.16030121	324.9000549	123	323.9000549	123	1333	31	22	2	310	17	29	65	55	47	30	7	26
ST_PETER	S	-88.8539	38.8681	15	12	10	44	12.19583035	11.58000183	29.53332901	986.3914185	30.30999374	-8.899999619	39.20999146	21.78999519	-0.628336489	23.87166405	-0.628336489	1024	106	52	20.83381462	311	197	281	197	1363	23	20	1	262	18	55	62	52	64	17	8	24
BROWNSTOWN	S	-88.9528	38.9959	16	13	10	45	12.11749935	11.38166809	29.03486633	994.2787476	30.20000076	-9	39.20000076	21.78333282	-0.81500107	23.86666679	-0.81500107	1013	106	51	21.27008247	310	191	279	191	1330	21	18	0	255	19	60	63	53	67	16	8	24
BELLEVILLE	S	-89.984	38.5201	16	13	11	46	12.85124969	11.48583126	29.60265732	974.4257813	31.10000038	-7.699999809	38.79999924	18.18333244	0.251665592	24.46833229	0.251665592	973.9000854	103	52	18.68032646	291.9000549	185	269.9000549	185	1297	21	19	1	259	20	63	61	51	65	17	8	24
CARBONDALE	S	-89.2168	37.7273	17	13	11	46	13.5625	11.58833504	30.41557884	946.4846802	31.60000038	-6.5	38.10000229	13.46833229	1.365001082	24.88333321	1.365001082	1151	122	72	17.51852798	350	247	286	247	1280	19	18	1	249	21	75	59	51	66	17	8	24
DIXON_SPRINGS_UPLAND	S	-88.6687	37.3845	16	12	10	47	13.77666283	11.56499577	31.24828148	909.4697876	31.20999336	-5.800000191	37.00999451	13.6883297	20.15666199	24.60666275	2.03999567	1222.800171	125	78	16.01434898	369	254	298.9000549	282	1252	21	15	6	406	24	83	51	47	70	15	8	24
DIXON_SPRINGS_BOTTOMLAND	S	-88.6687	37.3845	16	12	10	47	13.77666283	11.56499577	31.24828148	909.4697876	31.20999336	-5.800000191	37.00999451	13.6883297	20.15666199	24.60666275	2.03999567	1222.800171	125	78	16.01434898	369	254	298.9000549	282	1252	21	15	6	406	24	83	51	47	70	15	8	24
ELKVILLE	S	-89.2359	37.9101	15	12	9	44	13.38583183	11.81000423	30.6037674	955.5324097	31.5	-7.090006351	38.59000778	13.30333138	1.051665545	24.80166626	1.051665545	1116	120	67	18.00242805	339	229	282	229	1356	21	18	0	249	21	77	60	49	70	11	8	24
MONMOUTH	W	-90.6474	40.9114	15	12	10	46	10.24625015	11.07916355	27.15481377	1067.914917	28.79999924	-12	40.79999924	20.81999779	-3.716666698	22.80333138	-3.716666698	962	111	38	32.70992279	325	132	318	132	1317	28	24	1	267	19	55	64	55	63	12	8	26
PERRY	W	-90.7454	39.7831	15	12	9	44	11.43791676	11.42416668	28.48919487	1025.140625	30.10000038	-10	40.09999847	21.5	-1.900000095	23.56666565	-1.900000095	955	114	37	28.73720741	307	141	279	141	1376	22	19	0	280	16	36	64	53	71	10	8	24
NEW_BERLIN	W	-89.9107	39.7253	14	11	9	43	11.37999916	11.5433321	28.85833168	1018.463257	29.79999924	-10.19999981	40	17.11666679	-1.899999857	23.38333321	-1.899999857	945	111	40	26.42778778	303	152	278	152	1413	24	23	0	295	17	36	62	52	66	11	8	25
